# Supplementary material for: Recurrent Modular Assembly Drives Independent Origins of Group II Introns Encoding LAGLIDADG Homing Endonucleases
Source: Genome Biol Evol. 2026 May 6;18(5):evag114. doi: 10.1093/gbe/evag114 (PMC13190283; doi:10.1093/gbe/evag114)
Supplement: evag114_Supplementary_Data [file evag114_supplementary_data.zip]

Archive with 2 entries (2 files):
- Supplementary Figure S1-S6.pdf
- Supplementary Table S1-S5.xlsx
