# Supplementary material for: Recurrent Modular Assembly Drives Independent Origins of Group II Introns Encoding LAGLIDADG Homing Endonucleases
Source: Genome Biol Evol. 2026 May 6;18(5):evag114. doi: 10.1093/gbe/evag114 (PMC13190283; doi:10.1093/gbe/evag114)
Supplement: evag114_Supplementary_Data [file evag114_supplementary_data.zip › Supplementary Table S1-S5.xlsx]

## Sheet: Table S1
Table S1. Comparison of the IBS/EBS component associated with five mitochondrial group IIB-LHE intron families in green algae. The sequences of IBS1/EBS1, IBS2/EBS2 and IBS3/EBS3 were marked in green, orange and red, respectively. The lost EBS2 was represented by a “-”. Unpaired bases were marked in black.
Intron name	Accession number	Species	5′ Exon	Intron			3′ Exon
			IBS2 IBS1	EBS2	EBS1	EBS3	IBS3
cox1-874	KT428794	Ulva prolifera	CAUUGUUUAUGCGCAUCACA	UCAGCAUAUAA	AAUUGUGAUA	AAA	UGUUUA
cox1-874	KU161104	Ulva prolifera	CAUUGUUUAUGCGCAUCACA	UCAGCAUAUAA	AAUUGUGAUA	AAA	UGUUUA
cox1-874	KU189740	Ulva linza	CAUUGUUUAUGCGCAUCACA	UCAGCAUAUAA	AAUUGUGAUA	AAA	UGUUUA
cox1-874	KX455878	Ulva aragoënsis	CAUUGUUUAUGCACAUCACA	UCAGCAUAUAA	AAUUGUGAUA	AAA	UGUUUA
cox1-874	KY626326	Ulva aragoënsis	CAUUGUUUAUGCACAUCACA	UCAGCAUAUAA	AAUUGUGAUA	AAA	UGUUUA
cox1-874	MH013470	Ulva aragoënsis	CAUUGUUUAUGCACAUCACA	UCAGCAUAUAA	AAUUGUGAUA	AAA	UGUUUA
cox1-874	MH730971	Ulva expansa	CAUUGUUUAUGCACAUCACA	AAAGCAUAUAA	AAUUGUGAUA	AAA	UGUUUA
cox1-874	MN389526	Ulva lacinulata	CAUUGUUUAUGCACAUCACA	AAAGCAUAUAA	AAUUGUGAUA	AAA	UGUUUA
cox1-874	MN853878	Ulva sp.	CAUUGUUUAUGCACAUCACA	AAAGCAUAAAA	AAUUGUGAUA	AAA	UGUUUA
cox1-874	MT179356	Ulva gigantea	CAUUGUUUAUGCACAUCACA	AAAGCAUAUAA	AAUUGUGAUA	AAA	UGUUUA
cox1-874	MT179357	Ulva lacinulata	CAUUGUUUAUGCACAUCACA	AAAGCAUAUAA	AAUUGUGAUA	AAA	UGUUUA
cox1-874	MT179359	Ulva rigida	CAUUGUUUAUGCACAUCACA	AAAGCAUAUUA	AAUUGUGAUA	AAA	UGUUUA
cox1-874	MZ438677	Ulva prolifera	CAUUGUUUAUGCGCAUCACA	UCAGCAUAUAA	AAUUGUGAUA	AAA	UGUUUA
cox1-874	MZ571476	Ulva intestinalis	CAUUGUUUAUGCACAUCACA	UCAGCAUAUAA	AAUUGUGAUA	AAA	UGUUUA
cox1-874	ON402236	Ulva meridionalis	CAUUGUUUAUGCACAUCACA	AAAGCAUACCA	AAUUGUGAUA	AAA	UGUUUA
cox1-874	ON402237	Ulva meridionalis	CAUUGUUUAUGCACAUCACA	AAAGCAUACCA	AAUUGUGAUA	AAA	UGUUUA
cox1-874	ON402238	Ulva meridionalis	CAUUGUUUAUGCACAUCACA	AAAGCAUACCA	AAUUGUGAUA	AAA	UGUUUA
cox1-874	ON402239	Ulva meridionalis	CAUUGUUUAUGCACAUCACA	AAAGCAUACCA	AAUUGUGAUA	AAA	UGUUUA
cox1-874	ON402240	Ulva meridionalis	CAUUGUUUAUGCACAUCACA	AAAGCAUACCA	AAUUGUGAUA	AAA	UGUUUA
cox1-874	PV023351	Ulva prolifera	CAUUGUUUAUGCGCAUCACA	UCAGCAUAUAA	AAUUGUGAUA	AAA	UGUUUA
cox1-874	PV023352	Ulva taeniata	CAUUGUUUAUGCACAUCACA	AAAGCAUAUAA	AAUUGUGAUA	AAA	UGUUUA
rnl-2080	KX306823	Gloeotilopsis planctonica	GCGUGGUUAUCGACCGCCGU		CUACGGCGUUA	AUA	AACUAU
rnl-2080	KX455878	Ulva aragoënsis	AUGUGGUGACGAGCGGCCGU	-	GUACGGCCGAG	AUA	AACUAU
rnl-2080	KY626326	Ulva aragoënsis	AUGUGGUGACGAGCGGCCGU	-	GUACGGCCGAG	AUA	AACUAU
rnl-2080	MH730971	Ulva expansa	AUGUGGUGACGAGCGGCCGU	-	GUACGGCCGAG	AUA	AACUAU
rnl-2080	MH730988	Ulva expansa	AUGUGGUGACGAGCGGCCGU	-	GUACGGCCGAG	AUA	AACUAU
rnl-2080	MN389526	Ulva lacinulata	AUGUGGUGACGAGCGGCCGU	-	GUACGGCCGAG	AUA	AACUAU
rnl-2080	MN853878	Ulva sp.	AUGUGGUGACGAGCGGCCGU	-	GUACGGCCGAG	AUA	AACUAU
rnl-2080	MN861072	Ulva meridionalis	AUGUGGUGACGAGCGGCCGU	-	GUACGGCCGAG	AUA	AACUAU
rnl-2080	MT179357	Ulva lacinulata	AUGUGGUGACGAGCGGCCGU	-	GUACGGCCGAG	AUA	AACUAU
rnl-2080	MT179358	Ulva sp. A AF-2021	AUGUGGUGACGAGCGGCCGU	-	GUACGGCCGAG	AUA	AACUAU
rnl-2698	KU189740	Ulva linza	CAAAGUUACUCCAGGGAUAA	AUUAGUAAAU	GCUUAUCCCGA	AGA	CAGGGU
rnl-2698	KX455878	Ulva aragoënsis	CAAAGUUACUCCAGGGAUAA	-	GCUUAUCCGAA	AGA	CAGGGU
rnl-2698	KY626326	Ulva aragoënsis	CAAAGUUACUCCAGGGAUAA	-	GCUUAUCCGAA	AGA	CAGGGU
rnl-2698	MN389526	Ulva lacinulata	CAAAGUUACUCCAGGGAUAA	-	GCUUAUCCAAA	AGA	CAGGGU
rnl-2698	MN853878	Ulva sp.	CAAAGUUACCACAGGGAUAA	-	GCUUAUCCUAA	AGA	CAGGGU
rnl-2698	MN861072	Ulva meridionalis	CAAAGUUACCACAGGGAUAA	-	GCUUAUCCGAA	AGA	CAGGGU
rnl-2698	MT179357	Ulva lacinulata	CAAAGUUACUCCAGGGAUAA	-	GCUUAUCCAAA	AGA	CAGGGU
rnl-2698	MT179358	Ulva sp. A AF-2021	CAAAGUUACUCCAGGGAUAA	-	GCUUAUCCAAA	AGA	CAGGGU
rnl-2698	MZ571476	Ulva intestinalis	CAAAGUUACUCCAGGGAUAA	-	GCUUAUCCAAA	AGA	CAGGGU
rnl-2698	PV023352	Ulva taeniata	CAAAGUUACUCCAGGGAUAA	-	GCUUAUCCAAA	AGA	CAGGGU
rns-420	KU189740	Ulva linza	CGGACUAAUGCUGGUGCCAG	-	GUCUGGCUCG	AUA	AAGUCU
rns-420	KX455878	Ulva aragoënsis	CGGACUAAUGCUGGUGCCAG	-	GUCUGGCUCG	AUA	AAGUCU
rns-420	KY626326	Ulva aragoënsis	CGGACUAAUGCUGGUGCCAG	-	GUCUGGCUCG	AUA	AAGUCU
rns-420	MH730971	Ulva expansa	CGGACUAAUGCUGGUGCCAG	-	GUCUGGCUCG	AUA	AAGUCU
rns-420	MN389526	Ulva lacinulata	CGGACUAAUGCUGGUGCCAG	-	GUCUGGCUCG	AUA	AAGUCU
rns-420	MN861072	Ulva meridionalis	CGGACUAAUGCUGGUGCCAG	-	GUCUGGCUCG	AUA	AAGUCU
rns-420	MT179357	Ulva lacinulata	CGGACUAAUGCUGGUGCCAG	-	GUCUGGCUCG	AUA	AAGUCU
rns-420	MT179358	Ulva sp. A AF-2021	CGGACUAAUGCUGGUGCCAG	-	GUCUGGCUCG	AUA	AAGUCU
rns-420	MZ571476	Ulva intestinalis	CGGACUAAUGCUGGUGCCAG	-	GUCUGGCUCG	AUA	AAGUCU
rns-420	ON402236	Ulva meridionalis	CGGGCUAAUGCUGGUGCCAG	-	AUCUGGCUUG	AUA	AAGUCU
rns-420	ON402237	Ulva meridionalis	CGGGCUAAUGCUGGUGCCAG	-	AUCUGGCUUG	AUA	AAGUCU
rns-420	ON402238	Ulva meridionalis	CGGGCUAAUGCUGGUGCCAG	-	AUCUGGCUUG	AUA	AAGUCU
rns-420	ON402239	Ulva meridionalis	CGGGCUAAUGCUGGUGCCAG	-	AUCUGGCUUG	AUA	AAGUCU
rns-420	ON402240	Ulva meridionalis	CGGGCUAAUGCUGGUGCCAG	-	AUCUGGCUUG	AUA	AAGUCU
rns-420	OR030801	Ulva taeniata	CGGACUAAUGCUGGUGCCAG	-	GUCUGGCUCG	AUA	AAGUCU
rns-420	PV023352	Ulva taeniata	CGGACUAAUGCUGGUGCCAG	-	GUCUGGCUCG	AUA	AAGUCU
rns-670	KP720617	Ulva sp.	AUACCAUUAGAUACGGUAGU	UUAAUCGAAUUA	AUAUUACCGAU	CUA	AGUCCA
rns-670	KT428794	Ulva prolifera	AUACCAUUAGAUACGGUAGU	UUAAUCUAAUUU	AUAUUACCGAC	UUA	AGUCCA
rns-670	KU161104	Ulva prolifera	AUACCAUUAGAUACGGUAGU	UUAAUCUAAUUU	AUAUUACCGAC	UUA	AGUCCA
rns-670	KU189740	Ulva linza	AUACCAUUAGAUACGGUAGU	UUAAUCUAAUUU	AUAUUACCGAC	UUA	AGUCCA
rns-670	KX455878	Ulva aragoënsis	AUACCAUUAGAUACGGUAGU	UUAAUCUAAUUU	AUAUUACCGAC	UUA	AGUCCA
rns-670	KY626326	Ulva aragoënsis	AUACCAUUAGAUACGGUAGU	UUAAUCUAAUUU	AUAUUACCGAC	UUA	AGUCCA
rns-670	MH013467	Ulva sp. TM637	AUACCAUUAGAUACGGUAGU	UUAAUCUAAUUU	AUAUUACCGAC	UUA	AGUCCA
rns-670	MH013470	Ulva aragoënsis	AUACCAUUAGAUACGGUAGU	UUAAUCUAAUUU	AUAUUACCGAC	UUA	AGUCCA
rns-670	MH730971	Ulva expansa	AUACCAUUAGAUACGGUAGU	UUAAUCUAAUAC	AUAUUACCGAU	UUA	AGUCCA
rns-670	MH730986	Ulva expansa	AUACCAUUAGAUACGGUAGU	UUAAUCUAAUAC	AUAUUACCGAU	UUA	AGUCCA
rns-670	MN853878	Ulva sp.	AUACCAUUAGAUACGGUAGU	UUAAUCUAGCUU	AUAUUACCGAC	UUA	AGUCCA
rns-670	MN861072	Ulva meridionalis	AUACCAUUAGAUACGGUAGU	UUAAUCUAGCUU	AUAUUACCGAC	UUA	AGUCCA
rns-670	MT179358	Ulva sp. A AF-2021	AUACCAUUAGAUACGGUAGU	UUAAUCUAAUAC	AUAUUACCGAU	UUA	AGUCCA
rns-670	MZ438677	Ulva prolifera	AUACCAUUAGAUACGGUAGU	UUAAUCUAAUUU	AUAUUACCGAC	UUA	AGUCCA
rns-670	ON402236	Ulva meridionalis	AUACCAUUAGAUACGGUAGU	UAAAUCGAAUCC	AUAUUACCGAU	UUA	AGUCCA
rns-670	ON402237	Ulva meridionalis	AUACCAUUAGAUACGGUAGU	UAAAUCGAAUCC	AUAUUACCGAU	UUA	AGUCCA
rns-670	ON402238	Ulva meridionalis	AUACCAUUAGAUACGGUAGU	UAAAUCGAAUCC	AUAUUACCGAU	UUA	AGUCCA
rns-670	ON402239	Ulva meridionalis	AUACCAUUAGAUACGGUAGU	UAAAUCGAAUCC	AUAUUACCGAU	UUA	AGUCCA
rns-670	ON402240	Ulva meridionalis	AUACCAUUAGAUACGGUAGU	UAAAUCGAAUCC	AUAUUACCGAU	UUA	AGUCCA
rns-670	PP908992	Ulva sp.	AUACCAUUAGAUACGGUAGU	UUAAUCUAAUUU	AUAUUACCGAC	UUA	AGUCCA
rns-670	PV023351	Ulva prolifera	AUACCAUUAGAUACGGUAGU	UUAAUCUAAUUU	AUAUUACCGAC	UUA	AGUCCA

## Sheet: Table S2
Table S2. Comparison of the IBS/EBS component associated with two mitochondrial group IIA-LHE intron families in fungi. The sequences of IBS1/EBS1 and δ/δ’ were marked in green and red, respectively. The lost EBS2 was represented by a “-”. Unpaired bases were marked in black.
Intron name	Accession number	Species	5′ Exon	Intron		3′ Exon
			IBS2 IBS1	EBS2	δ + EBS1	δ′
cox1-381	KC993191	Ogataea philodendri	GCUGGUACGGGUUGA	-	AUGUUCAACCUGA	ACAGUU
cox1-381	MN317087	Magnusiomyces paraingens	GCUGGAACAGGAUGA	-	UUAUUCAUCCGAA	ACAGUA
cox1-926	AB697988	Lentinula edodes	CUUUACAGCUGCAAC	-	GAAGUUGCGGACU	AAUGGU
cox1-926	AF404306	Rhizophydium sp. 136	UUUUACUGCUGCUAC	-	UAAGUAGCAGAGC	AAUUAU
cox1-926	AP014933	Saccharomyces bayanus	UUUCACAUCGGCUAC	-	AGAGUAGCUGUUU	AAUGAU
cox1-926	CP064166	Saccharomyces eubayanus	UUUCACAUCGGCUAC	-	AGAGUAGCUGUUU	AAUGAU
cox1-926	CP080221	Saccharomyces bayanus	UUUCACAUCGGCUAC	-	AGAGUAGCUGUUU	AAUGAU
cox1-926	CP113780	Saccharomyces uvarum	UUUCACAUCGGCUAC	-	AGAGUAGCUGUUU	AAUGAU
cox1-926	HE613568	Phlebia radiata	UUUUACUGCCGCAAC	-	AAUGUUGCGGCUU	UAUGGU
cox1-926	HF570115	Ganoderma lucidum	CUUUACCGCUGCUAC	-	GAAGUAGCAGACU	AAUGGU
cox1-926	KC352446	Rhizoctonia solani	CUUUACUGCAGCUAC	-	CAAGUAGCUGAGU	AAUGAU
cox1-926	KC763799	Ganoderma lucidum	CUUUACCGCUGCUAC	-	GAAGUAGCAGACU	AAUGGU
cox1-926	KC993182	Pichia kluyveri	CUUUACAUCAGCUAC	-	AUAGUAGCUGAUU	AAUGGU
cox1-926	KP410262	Ganoderma meredithae	CUUUACAGCUGCUAC	-	GAAGUAGCAGACU	AAUGGU
cox1-926	KR109212	Ganoderma applanatum	CUUUACAGCCGCUAC	-	GAAGUAGCGGACU	AAUGGU
cox1-926	KU888694	Saccharomycodes ludwigii	UUUCACAUCGGCUAC	-	AGAGUAGCUGUUU	AAUGAU
cox1-926	KU888695	Saccharomycodes ludwigii	UUUCACAUCGGCUAC	-	AGAGUAGCUGUUU	UAUGAU
cox1-926	KU888696	Saccharomycodes ludwigii	UUUCACAUCGGCUAC	-	AGAGUAGCUGUUU	AAUGAU
cox1-926	KU888697	Saccharomycodes ludwigii	UUUCACAUCGGCUAC	-	AGAGUAGCUGUUU	AAUGAU
cox1-926	KU888698	Saccharomycodes ludwigii	UUUCACAUCGGCUAC	-	AGAGUAGCUGUUU	AAUGAU
cox1-926	KU888699	Saccharomycodes ludwigii	UUUCACAUCGGCUAC	-	AGAGUAGCUGUUU	AAUGAU
cox1-926	KU920676	Torulaspora quercuum	UUUCACAUCUGCUAC	-	AAGGUAGCAGUUU	AAUGAU
cox1-926	KU920677	Torulaspora quercuum	UUUCACAUCUGCUAC	-	AAGGUAGCAGUUU	AAUGAU
cox1-926	KX657742	Saccharomyces uvarum	UUUCACAUCGGCUAC	-	AGAGUAGCUGUUU	AAUGAU
cox1-926	KX657743	Saccharomyces bayanus	UUUCACAUCGGCUAC	-	AGAGUAGCUGUUU	AAUGAU
cox1-926	KY989230	Torulaspora quercuum	UUUCACAUCUGCUAC	-	AAGGUAGCAGUUU	AAUGAU
cox1-926	LC386213	Grifola frondosa	UUUCACAGCUGCUAC	-	GAAGUAGUGGACU	AAUGGU
cox1-926	LC497415	Inonotus obliquus	CUUUACGGCGGCUAC	-	UGAGUAGCUGCAU	UAUGGU
cox1-926	MF614916	Omphalotus japonicus	CUUUACUGCUGCUAC	-	UAAGUAGCAGUAU	UAUGGU
cox1-926	MF774812	Lentinula edodes	CUUUACAGCUGCAAC	-	GAAGUUGCGGACU	AAUGGU
cox1-926	MF774813	Lentinula edodes	CUUUACAGCUGCAAC	-	GAAGUUGCGGACU	AAUGGU
cox1-926	MG149786	Sanghuangporus sanghuang	UUUUACUGCUGCUAC	-	UGAGUAGCAGCAC	AAUGGU
cox1-926	MG674287	Huiozyma sinensis	CUUCACAUCCGCAAC	-	AAUGUUGCGGUUA	AAUGAU
cox1-926	MH252532	Ganoderma lucidum	CUUUACCGCUGCUAC	-	GAAGUAGCAGACU	AAUGGU
cox1-926	MH718505	Saccharomyces uvarum	UUUCACAUCGGCUAC	-	AGAGUAGCUGUUU	AAUGAU
cox1-926	MN542893	Morchella semilibera	UUUCACAGCUGCUAC	-	GAAGUAGCGGACU	ACUAAU
cox1-926	MT114157	Clavaria fumosa	CUUUACUGCGGCUAC	-	UGGGUAGCUGCAU	AAUGGU
cox1-926	MT421952	Metschnikowia amazonensis	UUUCACAUCGGCUAC	-	AUAGUAGCUGAUU	AAUGGU
cox1-926	MT421953	Metschnikowia amazonensis	UUUCACAUCGGCUAC	-	AUAGUAGCUGAUU	AAUGGU
cox1-926	MT421959	Metschnikowia orientalis	CUUUACGUCGGCUAC	-	AUUGUAGCUGAUU	AAUGGU
cox1-926	MT433100	Metschnikowia lochheadii	UUUCACAUCGGCUAC	-	AUUGUAGCUGAUU	AAUGGU
cox1-926	MT433101	Metschnikowia lochheadii	UUUCACAUCGGCUAC	-	AUUGUAGCUGAUU	AAUGGU
cox1-926	MT433102	Metschnikowia sp. 13-106.1	UUUCACAUCGGCUAC	-	AUUGUAGCUGAUU	AAUGGU
cox1-926	MT433103	Metschnikowia borealis	UUUCACAUCGGCUAC	-	AUUGUAGCUGAUU	AAUGGU
cox1-926	MT433104	Metschnikowia borealis	UUUCACAUCGGCUAC	-	AUUGUAGCUGAUU	AAUGGU
cox1-926	MT433109	Metschnikowia santaceciliae	UUUCACAUCGGCUAC	-	AUUGUAGCUGAUU	AAUGGU
cox1-926	MT433110	Metschnikowia santaceciliae	UUUCACAUCGGCUAC	-	AUUGUAGCUGAUU	AAUGGU
cox1-926	MT433111	Candida ipomoeae	UUUCACAUCGGCUAC	-	AUAGUAGCUGAUU	AAUGGU
cox1-926	MT433112	Candida ipomoeae	UUUCACAUCGGCUAC	-	AUUGUAGCUGAUU	AAUGGU
cox1-926	MT433113	Candida ipomoeae	UUUCACAUCGGCUAC	-	AUUGUAGCUGAUU	AAUGGU
cox1-926	MT433114	Metschnikowia matae var. maris	UUUCACAUCGGCUAC	-	AUUGUAGCUGAUU	AAUGGU
cox1-926	MT433115	Metschnikowia matae	UUUCACAUCGGCUAC	-	AUUGUAGCUGAUU	AAUGGU
cox1-926	MT433116	Metschnikowia matae	UUUCACAUCGGCUAC	-	AUUGUAGCUGAUU	AAUGGU
cox1-926	MT433117	Metschnikowia sp. EBDM2Y3	CUUUACAUCUGCUAC	-	AUAGUAGCAGAUC	AAUGGU
cox1-926	MT433118	Metschnikowia sp. 01-655c1	UUUCACAUCGGCUAC	-	AUUGUAGCUGAUU	AAUGGU
cox1-926	MT442053	Metschnikowia sp. 03-147.1	UUUCACAUCGGCUAC	-	AUAGUAGCUGAUU	AAUGGU
cox1-926	MT442054	Metschnikowia drakensbergensis	CUUUACAUCUGCUAC	-	AUUGUAGCAGAUC	AAUGGU
cox1-926	MT442055	Metschnikowia drakensbergensis	CUUUACAUCUGCUAC	-	AUUGUAGCAGAUC	AAUGGU
cox1-926	MT442056	Metschnikowia proteae	CUUUACAUCUGCUAC	-	AUUGUAGCAGAUC	AAUGGU
cox1-926	MT442057	Metschnikowia proteae	CUUUACAUCUGCUAC	-	AUAGUAGCAGAUC	AAUGGU
cox1-926	MT442060	Metschnikowia continentalis	UUUCACAUCGGCUAC	-	AUAGUAGCUGAUU	AAUGGU
cox1-926	MT442061	Metschnikowia sp. UFMG-CM-y6306	UUUCACAUCGGCUAC	-	AUAGUAGCUGAUU	AAUGGU
cox1-926	MT442062	Metschnikowia dekortorum	UUUCACAUCGGCUAC	-	AUAGUAGCUGAUU	AAUGGU
cox1-926	MT442063	Metschnikowia lacustris	UUUCACAUCGGCUAC	-	AUAGUAGCUGAUU	AAUGGU
cox1-926	MT442064	Metschnikowia lacustris	UUUCACAUCGGCUAC	-	AUAGUAGCUGAUU	AAUGGU
cox1-926	MT442065	Metschnikowia dekortorum	UUUCACAUCGGCUAC	-	AUAGUAGCUGAUU	AAUGGU
cox1-926	MT442066	Metschnikowia sp. 00-154.1	UUUCACAUCGGCUAC	-	AUAGUAGCUGAUU	AAUGGU
cox1-926	MT442069	Metschnikowia cerradonensis	UUUCACAUCGGCUAC	-	AUUGUAGCUGAUU	AAUGGU
cox1-926	MT442070	Metschnikowia cerradonensis	UUUCACAUCGGCUAC	-	AUUGUAGCUGAUU	AAUGGU
cox1-926	MT442071	Metschnikowia continentalis	UUUCACAUCGGCUAC	-	AUUGUAGCUGAUU	AAUGGU
cox1-926	MT442072	Metschnikowia dekortorum	UUUCACAUCGGCUAC	-	AUAGUAGCUGAUU	AAUGGU
cox1-926	MT444157	Metschnikowia bowlesiae	UUUCACAUCGGCUAC	-	AUAGUAGCUGAUU	AAUGGU
cox1-926	MT447074	Metschnikowia bowlesiae	UUUCACAUCGGCUAC	-	AUAGUAGCUGAUU	AAUGGU
cox1-926	MT447075	Metschnikowia similis	UUUCACAUCGGCUAC	-	AUAGUAGCUGAUU	AAUGGU
cox1-926	MT447076	Metschnikowia similis	UUUCACAUCGGCUAC	-	AUAGUAGCUGAUU	AAUGGU
cox1-926	MT447077	Metschnikowia bowlesiae	UUUCACAUCGGCUAC	-	AUAGUAGCUGAUU	AAUGGU
cox1-926	MT447078	Metschnikowia colocasiae	UUUCACAUCGGCUAC	-	AUAGUAGCUGAUU	AAUGGU
cox1-926	MT447079	Metschnikowia hibisci	CUUUACAUCGGCUAC	-	AUUGUAGCUGAUU	AAUGGU
cox1-926	MT447080	Metschnikowia hibisci	CUUUACAUCGGCUAC	-	AUUGUAGCUGAUU	AAUGGU
cox1-926	MT449698	Metschnikowia colocasiae	UUUCACAUCGGCUAC	-	AUAGUAGCUGAUU	AAUGGU
cox1-926	MT449701	Metschnikowia arizonensis	UUUCACAUCGGCUAC	-	AUAGUAGCUGAUU	AAUGGU
cox1-926	MT449702	Metschnikowia arizonensis	UUUCACAUCGGCUAC	-	AUAGUAGCUGAUU	AAUGGU
cox1-926	MT449703	Metschnikowia cubensis	UUUCACAUCGGCUAC	-	AUUGUAGCUGAUU	AAUGGU
cox1-926	MT449704	Metschnikowia cubensis	UUUCACAUCGGCUAC	-	AUUGUAGCUGAUU	AAUGGU
cox1-926	MT461932	Saccharomycodes ludwigii	UUUCACAUCGGCUAC	-	AGAGUAGCUGUUU	AAUGAU
cox1-926	MT461933	Saccharomycodes ludwigii	UUUCACAUCGGCUAC	-	AGAGUAGCUGUUU	AAUGAU
cox1-926	MT534625	Saccharomycodes ludwigii	UUUCACAUCGGCUAC	-	AGAGUAGCUGUUU	AAUGAU
cox1-926	MT534626	Saccharomycodes ludwigii	UUUCACAUCGGCUAC	-	AGAGUAGCUGUUU	AAUGAU
cox1-926	MT843212	Ganoderma lingzhi	CUUUACCGCUGCUAC	-	GAAGUAGCAGACU	AAUGGU
cox1-926	MT843214	Ganoderma lingzhi	CUUUACCGCUGCUAC	-	GAAGUAGCAGACU	AAUGGU
cox1-926	MT843218	Ganoderma lingzhi	CUUUACCGCUGCUAC	-	GAAGUAGCAGACU	AAUGGU
cox1-926	MT843219	Ganoderma lingzhi	CUUUACCGCUGCUAC	-	GAAGUAGCAGACU	AAUGGU
cox1-926	MT843220	Ganoderma lingzhi	CUUUACCGCUGCUAC	-	GAAGUAGCAGACU	AAUGGU
cox1-926	MW255595	Phellinotus piptadeniae	UUUCACUGCAGCUAC	-	UGAGUAGCUGCAU	UAUGGU
cox1-926	MW324678	Grifola frondosa	UUUCACAGCUGCUAC	-	GAAGUAGUGGACU	AAUGGU
cox1-926	MW542136	Auricularia heimuer	UUUCACUGCCGCAAC	-	UAAGCUGCGGAGC	AAUGAU
cox1-926	MW556305	Rhizoctonia sp.	CUUCACCGCUGCUAC	-	CAAGUAGCAGAGU	AAUGAU
cox1-926	MW924654	Tuber microsphaerosporum	UUUCACUGCUGCAAC	-	GAAGUUGCGGACU	AUUGAU
cox1-926	OM049544	Rhizoctonia sp.	UUUUACCGCUGCUAC	-	AAAGUAGCAGAGU	AAUGAU
cox1-926	OM995805	Auricularia delicata	UUUCACUGCGGCUAC	-	UAAGUAGCUGAGU	AAUGAU
cox1-926	OM995806	Auricularia villosula	UUUCACUGCCGCAAC	-	UAAGCUGCGGAGC	AAUGAU
cox1-926	ON969135	Inonotus hispidus	CUUUACAGCAGCUAC	-	UGAGUAGCUGCAU	AAUGGU
cox1-926	ON990064	Phellinus igniarius	CUUUACAGCAGCUAC	-	UGAGUAGCUGCAU	AAUGGU
cox1-926	OP297929	Auricularia cornea	UUUCACUGCGGCUAC	-	UAAGUAGCUGAGU	AAUGAU
cox1-926	OP328152	Lentinula edodes	CUUUACAGCUGCAAC	-	GAAGUUGCGGACU	AAUGGU
cox1-926	OP328153	Lentinula edodes	CUUUACAGCUGCAAC	-	GAAGUUGCGGACU	AAUGGU
cox1-926	OP328154	Lentinula edodes	CUUUACAGCUGCAAC	-	GAAGUUGCGGACU	AAUGGU
cox1-926	OP328155	Lentinula edodes	CUUUACAGCUGCAAC	-	GAAGUUGCGGACU	AAUGGU
cox1-926	OP328156	Lentinula edodes	CUUUACAGCUGCAAC	-	GAAGUUGCGGACU	AAUGGU
cox1-926	OP328157	Lentinula edodes	CUUUACAGCUGCAAC	-	GAAGUUGCGGACU	AAUGGU
cox1-926	OP328158	Lentinula edodes	CUUUACAGCUGCAAC	-	GAAGUUGCGGACU	AAUGGU
cox1-926	OP345452	Lentinula edodes	CUUUACAGCUGCAAC	-	GAAGUUGCGGACU	AAUGGU
cox1-926	OP345453	Lentinula edodes	CUUUACAGCUGCAAC	-	GAAGUUGCGGACU	AAUGGU
cox1-926	OP345454	Lentinula edodes	CUUUACAGCUGCAAC	-	GAAGUUGCGGACU	AAUGGU
cox1-926	OP345455	Lentinula edodes	CUUUACAGCUGCAAC	-	GAAGUUGCGGACU	AAUGGU
cox1-926	OP345456	Lentinula edodes	CUUUACAGCUGCAAC	-	GAAGUUGCGGACU	AAUGGU
cox1-926	OP345457	Lentinula edodes	CUUUACAGCUGCAAC	-	GAAGUUGCGGACU	AAUGGU
cox1-926	OP345458	Lentinula edodes	CUUUACAGCUGCAAC	-	GAAGUUGCGGACU	AAUGGU
cox1-926	OP345459	Lentinula edodes	CUUUACAGCUGCAAC	-	GAAGUUGCGGACU	AAUGGU
cox1-926	OP345460	Lentinula edodes	CUUUACAGCUGCAAC	-	GAAGUUGCGGACU	AAUGGU
cox1-926	OP345461	Lentinula edodes	CUUUACAGCUGCAAC	-	GAAGUUGCGGACU	AAUGGU
cox1-926	OP345462	Lentinula edodes	CUUUACAGCUGCAAC	-	GAAGUUGCGGACU	AAUGGU
cox1-926	OP345463	Lentinula edodes	CUUUACAGCUGCAAC	-	GAAGUUGCGGACU	AAUGGU
cox1-926	OP345464	Lentinula edodes	CUUUACAGCUGCAAC	-	GAAGUUGCGGACU	AAUGGU
cox1-926	OP345465	Lentinula edodes	CUUUACAGCUGCAAC	-	GAAGUUGCGGACU	AAUGGU
cox1-926	OP499894	Lentinula edodes	CUUUACAGCUGCAAC	-	GAAGUUGCGGACU	AAUGGU
cox1-926	OP693452	Cyathus striatus	UUUUACUGCAGCUAC	-	GAAGUAGCUGACU	AAUGGU
cox1-926	OP693453	Cyathus striatus	UUUUACUGCAGCUAC	-	GAAGUAGCUGACU	AAUGGU
cox1-926	OQ538215	Lentinula edodes	CUUUACAGCUGCAAC	-	GAAGUUGCGGACU	AAUGGU
cox1-926	OQ612670	Perenniporia fraxinea	CUUUACUGCUGCUAC	-	GAAGUAGCAGACU	UAUGGU
cox1-926	OQ622194	Lentinula edodes	CUUUACAGCUGCAAC	-	GAAGUUGCGGACU	AAUGGU
cox1-926	OQ701332	Lentinula edodes	CUUUACAGCUGCAAC	-	GAAGUUGCGGACU	AAUGGU
cox1-926	OQ701333	Lentinula edodes	CUUUACAGCUGCAAC	-	GAAGUUGCGGACU	AAUGGU
cox1-926	OX291449	Torulaspora quercuum	UUUCACAUCUGCUAC	-	AAGGUAGCAGUUU	AAUGAU
cox1-926	OX637807	Clavaria fumosa	CUUUACUGCGGCUAC	-	UGGGUAGCUGCAU	AAUGGU
cox1-926	OZ024853	Agrocybe praecox	UUUUACAGCCGCUAC	-	GAAGUAGCGGACU	AAUGGU
cox1-926	OZ203567	Umbilicaria deusta	UUUCACAGCCGCAAC	-	GUAGUUGCGGACU	AUUAAU
cox1-926	PP115437	Elmerina hispida	UUUCACUGCGGCUAC	-	UAAGUAGCUGAAU	AAUGAU
cox1-926	PP212909	Ganoderma leucocontextum	CUUUACUGCAGCUAC	-	GAAGUAGCUGACU	AAUGGU
cox1-926	PP417754	Squamanita imbachii	UUUUACAGCGGCUAC	-	AAGGUAGCCUAAU	UAUGGU
cox1-926	PP790945	Ganoderma leucocontextum	CUUUACUGCAGCUAC	-	GAAGUAGCUGACU	AAUGGU
cox1-926	PP860909	Ganoderma lingzhi	CUUUACCGCUGCUAC	-	GAAGUAGCAGACU	AAUGGU
cox1-926	PP893276	Ganoderma lucidum	CUUUACCGCUGCUAC	-	GAAGUAGCAGACU	AAUGGU
cox1-926	PP933240	Suillus huapi	CUUUACCGCGGCUAC	-	UGAGUAGCUGCAU	AAUGGU
cox1-926	PP978972	Amanita rimosa	CUUUACAGCGGCUAC	-	AAGGUAGCCUAAU	UAUGGU
cox1-926	PV558911	Sanghuangporus weigelae	UUUUACUGCUGCUAC	-	GAAGUAGCAGACU	AAUGGU
cox1-926	PV558912	Sanghuangporus lonicericola	UUUUACUGCUGCUAC	-	UGAGUAGCAGCAC	AAUGGU
cox1-926	PV558913	Sanghuangporus alpinus	UUUUACUGCUGCUAC	-	UGAGUAGCAGCAC	AAUGGU

## Sheet: Table S3
Table S3. Comparison of the IBS/EBS component associated with five mitochondrial group IIB-LHE intron families in fungi. The sequences of IBS1/EBS1, IBS2/EBS2 and IBS3/EBS3 were marked in green, orange and red, respectively. The lost EBS2 was represented by a “-”. Unpaired bases were marked in black.
Intron name	Accession number	Species	5′ Exon	Intron			3′ Exon
			IBS2 IBS1	EBS2	EBS1	EBS3	IBS3
rnl-489	MH551223	Endoconidiophora resinifera	ACCACAAUCAGGAUU	-	GGCGAUCCUCCG	AUA	AUAAAA
rnl-489	MK012641	Endoconidiophora resinifera	ACCACAAUCAGGAUU	-	GGCGAUCCUCCG	AUA	AUAAAA
rnl-489	MK026449	Endoconidiophora resinifera	ACCACAAUCAGGAUU	-	GGCGAUCCUCCG	AUA	AUAAAA
rnl-489	MK026450	Endoconidiophora resinifera	ACCACAAUCAGGAUU	-	GGCGAUCCUCCG	AUA	AUAAAA
rnl-489	MN542893	Morchella crassipes	ACCAUGGUCAGGGUU	GUCACCAUGGGAC	CGCGACCCUCGG	AUA	AUAAAA
rnl-489	MN780510	Nemania diffusa	ACUAUAGUCAGGAUU	CUAAUUUGGACCU	UACGAUCCUUAG	AUA	AUAAAA
rnl-489	OP795141	Verpa bohemica	ACCAUGGUCAGGAUU	GUAAUCAUGGUAC	CGCGAUCCUCGG	AUA	AUAAAA
rnl-489	OP795142	Verpa bohemica	ACCAUGGUCAGGAUU	GUAAUCAUGGUAC	CGCGAUCCUCGG	AUA	AUAAAA
rnl-489	OP795143	Verpa bohemica	ACCAUGGUCAGGAUU	GUAAUCAUGGUAC	CGCGAUCCUCGG	AUA	AUAAAA
rnl-1787	AM950204	Rhizophagus intraradices	ACUGUUUACUUAAAA	UAAAAACAGAAU	UGCUUUUAAUAG	AGA	CACCGG
rnl-1787	AM950205	Rhizophagus intraradices	ACUGUUUACUUAAAA	UUAAAACAGAAU	UGCUUUUAAUAG	AGA	CACCGG
rnl-1787	AM950206	Rhizophagus intraradices	ACUGUUUACUUAAAA	UUAAAACAGAAU	UGCUUUUAAUAG	AGA	CACCGG
rnl-1787	AM950207	Rhizophagus intraradices	ACUGUUUACUUAAAA	UUAAAACAGAAU	UGCUUUUAAUAG	AGA	CACCGG
rnl-1787	AM950208	Rhizophagus intraradices	ACUGUUUACUUAAAA	UUAAAACAGAAU	UGCUUUUAAUAG	AGA	CACCGG
rnl-1787	AM950209	Rhizophagus intraradices	ACUGUUUACUUAAAA	UUAAAACAGAAU	UGCUUUUAAUAG	AGA	CACCGG
rnl-1787	AM950213	Rhizophagus intraradices	ACUGUUUACUUAAAA	UUAAAACAGAAU	UGCUUUUAAUAG	GGA	CACCGG
rnl-1787	AM950214	Rhizophagus intraradices	ACUGUUUACUUAAAA	UUAAAACAGAAU	UGCUUUUAAUAG	AGA	CACCGG
rnl-1787	AM950217	Rhizophagus intraradices	ACUGUUUACUUAAAA	UUAAAACAGAAU	UGCUUUUAAUAG	AGA	CACCGG
rnl-1787	AM950218	Rhizophagus intraradices	ACUGUUUACUUAAAA	UUAAAACAGUAU	UGCUUUUAAUAG	AGA	CACCGG
rnl-1787	AM950219	Rhizophagus intraradices	ACUGUUUACUUAAAA	UUAAAACAGUAU	UGCUUUUAAUAG	AGA	CACCGG
rnl-1787	AM950221	Uncultured Glomus	ACUGUUUACUUAAAA	UUAAAACAGAAU	UGCUUUUAAUAG	AGA	CACCGG
rnl-1787	AM950226	Uncultured Glomus	ACUGUUUACUUAAAA	UUAAAACAGAAU	UGCUUUUAAUAG	AGA	CACCGG
rnl-1787	AM950227	Uncultured Glomus	ACUGUUUACUUAAAA	UUAAAACAGAAU	UGCUUUUAAUAG	AGA	CACCGG
rnl-1787	FN377576	Uncultured Glomus	ACUGUUUACUUAAAA	UUAAAACAGAAU	UGCUUUUAAUAG	AGA	CACCGG
rnl-1787	FN377579	Uncultured Glomus	ACUGUUUACUUAAAA	UUAAAACAGAAU	UGCUUUUAAUAG	AGA	CACCGG
rnl-1787	FN377580	Uncultured Glomus	ACUGUUUACUUAAAA	UUAAAACAGAAU	UGCUUUUAAUAG	AGA	CACCGG
rnl-1787	FN377585	Uncultured Glomus	ACUGUUUACUUAAAA	UUAAAACAGAAU	UGCCUUUAAUAG	AGA	CACCGG
rnl-1787	FN377586	Uncultured Glomus	ACUGUUUACUUAAAA	UUAAAACAGAAU	UGCUUUUAAUAG	AGA	CACCGG
rnl-1787	FN377588	Uncultured Glomus	ACUGUUUACUUAAAA	UAAGAACAGCAG	UGCUUUUAAUAG	AGA	CACCGG
rnl-1787	FN377589	Uncultured Glomus	ACUGUUUACUUAAAA	UUAAAACAGAAU	UGCUUUUAAUAG	AGA	CACCGG
rnl-1787	FN377590	Uncultured Glomus	ACUGUUUACUUAAAA	UUAAAACAGAAU	UGCUUUUAAUAG	AGA	CACCGG
rnl-1787	FN377592	Uncultured Glomus	ACUGUUUACUUAAAA	UUAAAACAGAAU	UGCUUUUAAUAG	AGA	CACCGG
rnl-1787	FN377593	Uncultured Glomus	ACUGUUUACUUAAAA	UUAAAACAGAAU	UGCUUUUAAUAG	AGA	CACCGG
rnl-1787	FN377597	Uncultured Glomus	ACUGUUUACUUAAAA	UUAAAACAGAAU	UGCUUUUAAUAG	AGA	CACCGG
rnl-1787	FN377598	Uncultured Glomus	ACUGUUUACUUAAAA	UUAAAACAGAAU	UGCUUUUAAUAG	AGA	CACCGG
rnl-1787	FN377599	Uncultured Glomus	ACUGUUUACUUAAAA	UUAAAACAGAAU	UGCUUUUAAUAG	AGA	CACCGG
rnl-1787	FN377600	Uncultured Glomus	ACUGUUUACUUAAAA	UUAAAACAGAAU	UGCUUUUAAUAG	AGA	CACCGG
rnl-1787	FN678789	Rhizophagus intraradices	ACUGUUUACUUAAAA	UUAAAACAGAAU	UGCUUUUAAUAG	AGA	CACCGG
rnl-1787	FN678790	Rhizophagus intraradices	ACUGUUUACUUAAAA	UUAAAACAGAAU	UGCUUUUAAUAG	AGA	CACCGG
rnl-1787	FN678791	Rhizophagus intraradices	ACUGUUUACUUAAAA	UUAAAACAGAAU	UGCUUUUAAUAG	AGA	CACCGG
rnl-1787	JF966360	Rhizophagus intraradices	ACUGUUUACUUAAAA	UUAAAACAGAAU	UGCUUUUAAUAG	AGA	------
rnl-1787	JF966361	Rhizophagus intraradices	ACUGUUUACUUAAAA	UAAGAACAGCAG	UGCUUUUAAUAG	AGA	CACCGG
rnl-1787	JQ041882	Gigaspora margarita	ACUGUUUACUUAAAA	UAAGAACAGAUC	UGCUUUUAAUGA	AGA	CACCGG
rnl-1787	JQ514224	Rhizophagus intraradices	ACUGUUUACUUAAAA	UUAAAACAGAAU	UGCUUUUAAUAG	AGA	CACCGG
rnl-1787	JQ693395	Gigaspora rosea	ACUGUUUACUUAAAA	UAAGAACAGAUC	UGCUUUUAAUGA	AGA	CACCGG
rnl-1787	JX065416	Glomus sp. DAOM 229456	ACUGUUUACUUAAAA	UUAAAACAGAAU	UGCUUUUAAUAG	AGA	CACCGG
rnl-1787	KC164355	Glomus sp. DAOM 240422	ACUGUUUACUUAAAA	UUAAAACAGAAU	UGCUUUUAAUAG	AGA	CACCGG
rnl-1787	KC537363	Rhizophagus intraradices	ACUGUUUACUUAAAA	UUAAAACAGAAU	UGCUUUUAAUAG	AGA	------
rnl-1787	KF366612	Endoconidiophora polonica	ACUGUUUAAUUAAAA	AAUAAACAGCAU	UACUUUUAAUGU	AGA	CACAGC
rnl-1787	KF591215	Rhizophagus sp. DAOM 213198	ACUGUUUACUUAAAA	UUAAAACAGAAU	UGCUUUUAAUAG	AGA	CACCGG
rnl-1787	KT371477	Funneliformis mosseae	ACUGUUUACUUAAAA	UAAGAACAGCCG	UGCUUUUGAUAG	AGA	CACCGG
rnl-1787	KU127234	Rhizophagus irregularis	ACUGUUUACUUAAAA	UUAAAACAGAAU	UGCUUUUAAUAG	AGA	CACCGG
rnl-1787	KY347874	Rhizophagus irregularis	ACUGUUUACUUAAAA	UUAAAACAGAAU	UGCUUUUAAUAG	AGA	CACCGG
rnl-1787	MN542893	Morchella crassipes	ACUGUUUAAUUAAAA	UAUAAACAGUGU	AGCUUUUAAUAU	AGA	CAAAGC
rnl-1787	MN857242	Gigaspora margarita	ACUGUUUACUUAAAA	UAAGAACAGAUC	UGCUUUUAAUGA	AGA	CACCGG
rnl-1787	MT227806	Sanghuangporus vaninii	ACUGUUUACUAAAAA	UUAAAACAGAUA	UGCUUUUUAGAA	AGA	CACAAG
rnl-1787	OP265749	Fuscoporia gilva	ACUGUUUACUAAAAA	UUAAAACAGAUA	UGCUUUUUAGAA	AGA	CACAAG
rnl-1787	OP832231	Paraisaria gracilioides	ACUGUUUAAUUAAAA	UAUAAACAGUAU	UACUUUUAAUGU	AGA	CACAGC
rnl-1787	OR947637	Rhizophagus sp. (in: glomeromycetes)	ACUGUUUACUUAAAA	UUAAAACAGAAU	UGCUUUUAAUAG	AGA	CACCGG
rnl-1787	OR947638	Rhizophagus sp. (in: glomeromycetes)	ACUGUUUACUUAAAA	UUAAAACAGAAU	UGCUUUUAAUAG	AGA	CACCGG
rnl-1787	OR947639	Rhizophagus sp. (in: glomeromycetes)	ACUGUUUACUUAAAA	UUAAAACAGAAU	UGCUUUUAAUAG	AGA	CACCGG
rnl-1787	OR947640	Rhizophagus sp. (in: glomeromycetes)	ACUGUUUACUUAAAA	UUAAAACAGAAU	UGCUUUUAAUAG	AGA	CACCGG
rnl-1787	OR947641	Rhizophagus sp. (in: glomeromycetes)	ACUGUUUACUUAAAA	UUAAAACAGAAU	UGCUUUUAAUAG	AGA	CACCGG
rnl-1787	OR947642	Rhizophagus sp. (in: glomeromycetes)	ACUGUUUACUUAAAA	UUAAAACAGAAU	UGCUUUUAAUAG	AGA	CACCGG
rnl-1787	OR947643	Rhizophagus sp. (in: glomeromycetes)	ACUGUUUACUUAAAA	UUAAAACAGAAU	UGCUUUUAAUAG	AGA	CACCGG
rnl-1787	OR947644	Rhizophagus sp. (in: glomeromycetes)	ACUGUUUACUUAAAA	UUAAAACAGAAU	UGCUUUUAAUAG	AGA	CACCGG
rnl-1787	OX637807	Clavaria fumosa	ACUGUUUACUAAAAA	UUAGACAGUCAC	UCUUUUUAUGGA	AGA	CACAGA
rnl-1787	PV558912	Sanghuangporus lonicericola	ACUGUUUACUAAAAA	UUAAAACAGAUA	UGCUUUUUAGAA	AGA	CACAAG
rnl-2059	AB697988	Lentinula edodes	UUCAGAGGGACGGGA	-	AACUUCCCGUGU	AUA	AGACCC
rnl-2059	AF087656	Cyclocybe aegerita	UCCAGGGGGACGGGA	-	AAUUUCCCGCAU	AUA	AGACCC
rnl-2059	AF404306	Rhizophydium sp. 136	CUCCGUUAGACGAGA	-	GAUUUCUCGUUU	AUA	AGACCC
rnl-2059	CP060321	Anthracocystis panici-leucophaei	UUCAGAUAGACGGGA	AACUGACGAUUA	GUGUUCCCGUAC	AUA	AGACCC
rnl-2059	CP069108	Histoplasma capsulatum var. duboisii H88	UCUAGGUAGACGAGA	-	AAGUUUUCGUUU	AUA	AGACCC
rnl-2059	CP069113	Histoplasma capsulatum	UCUAGGUAGACGAGA	-	AAUUUCUCGGUU	AUA	AGACCC
rnl-2059	CP075680	Coccidioides posadasii str. Silveira	UCUAGAUAGACGAGA	-	AAGUUUUCGUUU	AUA	AGACCC
rnl-2059	CP088216	Immersiporthe knoxdaviesiana	UCUAGUUAGACGAGA	-	GAGUUCUCGUUC	AUA	AGACCC
rnl-2059	CP096881	Exobasidium cylindrosporum	UUCAGUUAGACGGGA	GGCUGACUAGUA	AUGUUCCCGUAU	AUA	AGACCC
rnl-2059	CP110633	Exobasidium rhododendri	UUCAGUUAGACGGGA	AACUGACUAGUC	AUGUUUCCGUAU	AUA	AGACCC
rnl-2059	CP120632	Emydomyces testavorans	UCUAGAUAGACGAGA	-	AUGUUUUCGUGU	AUA	AGACCC
rnl-2059	EU921801	Mycosarcoma maydis	UUCAGUUAGACGGGA	AACUGACGACUU	GUGUUCCCGUAC	AUA	AGACCC
rnl-2059	EU921803	Mycosarcoma maydis	UUCAGUUAGACGGGA	AACUGACGACUU	GUGUUCCCGUAC	AUA	AGACCC
rnl-2059	EU921804	Mycosarcoma maydis	UUCAGUUAGACGGGA	AACUGACGACUU	GUGUUCCCGUAC	AUA	AGACCC
rnl-2059	EU921805	Mycosarcoma maydis	UUCAGUUAGACGGGA	AACUGACGACUU	GUGUUCCCGUAC	AUA	AGACCC
rnl-2059	EU921806	Mycosarcoma maydis	UUCAGUUAGACGGGA	AACUGACGACUU	GUGUUCCCGUAC	AUA	AGACCC
rnl-2059	EU921807	Mycosarcoma maydis	UUCAGUUAGACGGGA	AACUGACGACUU	GUGUUCCCGUAC	AUA	AGACCC
rnl-2059	EU921808	Mycosarcoma maydis	UUCAGUUAGACGGGA	AACUGACGACUU	GUGUUCCCGUAC	AUA	AGACCC
rnl-2059	FO082257	Claviceps purpurea	UGGAGUUAGACGAGA	-	GAGUUCUCGAUU	AUA	AGACCC
rnl-2059	FO906020	Plenodomus lingam/Leptosphaeria maculans ‘lepidii’ group	UCUAGAUAGACGAGA	-	AGUUUUUCGUCU	AUA	AGACCC
rnl-2059	FQ311469	Sporisorium reilianum SRZ2	UUCAGUUAGACGGGA	AACUGACGAUUA	GUGUUCCCGUAC	AUA	AGACCC
rnl-2059	HF546977	Rhizoctonia solani	UCCGGGUGGACGGGA	-	GUUUUCCCGUAU	AUA	AGACCC
rnl-2059	HF570115	Ganoderma lucidum	UCCAGGUGGACGGGA	-	ACGUUCCCGUGU	AUA	AGACCC
rnl-2059	HQ540074	Limacella glischra	UCCAGGGGGACGGGA	-	AUUUUUCCGUAA	AUA	AGUUCU
rnl-2059	JX271275	Agaricus bisporus var. bisporus H97	UCCAGGGGGACGGGA	-	GCGUUCCCGAGU	AUA	AGACCC
rnl-2059	KC285586	Microbotryum lychnidis-dioicae	ACCAGGUAGACGGGA	-	ACUUUUCCCGUA	AUA	AGACCC
rnl-2059	KC285587	Microbotryum cf. violaceum BFL-2013	ACCAGGUAGACGGGA	-	ACUUUUCCCGUA	AUA	AGACCC
rnl-2059	KC763799	Ganoderma lucidum	UCCAGGUGGACGGGA	-	ACGUUCCCGUGU	AUA	AGACCC
rnl-2059	KF366612	Endoconidiophora polonica	UCUAGCUGGACGAGA	UAGCUAGGUUUG	AAUUUCUCGUUU	AUA	AGACCC
rnl-2059	KF673550	Ganoderma sinense	UCCAGGUGGACGGGA	-	ACGUUCCCGUGU	AUA	AGACCC
rnl-2059	KR109212	Ganoderma applanatum	UCCAGGUGGACGGGA	-	ACGUUCCCGUGU	AUA	AGACCC
rnl-2059	KT380883	Chrysoporthe austroafricana	UCUAGUUAGACGAGA	AACUAGAUAUUU	GAGUUCUCGUUC	AUA	AGACCC
rnl-2059	KT428651	Cryphonectria parasitica	UCUAGUUAGACGAGA	AACUAGA	GAGUUCUCGUUC	AUA	AGACCC
rnl-2059	KX257489	Cladophialophora bantiana	UCUAGAUAGACGAGA	UCUAGAAAAAUU	AGCUUCUCGUCU	GUA	AGACCC
rnl-2059	KX987159	Usnea ceratina	UCUAGAUAGACGAGA	AUCUAGCUAUCC	AGGUUUUCGUCU	AUA	AGACCC
rnl-2059	KY315997	Opegrapha vulgata	UCUAGUUAGACGAGA	-	AAGUUCUCGUUU	GUA	AGACCC
rnl-2059	KY622006	Ophiocordyceps sinensis	UCUAGUUAGACGAGA	AAAUACUAGAGA	GAGUUCUCGUUC	AUA	AGACCC
rnl-2059	L47586	Suillus luteus	ACCAGGGGGACGGGA	-	AUGUUCCCGAAU	AUA	AGACCC
rnl-2059	LT558140	Ustilago bromivora	UUCAGUUAGACGGGA	AACUGACGAUUA	GUGUUCCCGUAC	AUA	AGACCC
rnl-2059	MF133443	Hypsizygus marmoreus	UCCAGGGGGACGGGA	-	ACUUUCCCGUGU	AUA	AGACCC
rnl-2059	MF774812	Lentinula edodes	UUCAGAGGGACGGGA	-	AACUUCCCGUGU	AUA	AGACCC
rnl-2059	MF774813	Lentinula edodes	UUCAGAGGGACGGGA	-	AACUUCCCGUGU	AUA	AGACCC
rnl-2059	MF979820	Cyclocybe aegerita	UCCAGGGGGACGGGA	-	ACUUUCCCGUGU	AUA	AGACCC
rnl-2059	MG602719	Cantharellus lutescens	UAUGGUUAGACGGGA	UUCAUUUUAAUG	GUGUUCCCGUAC	AUA	AGACCC
rnl-2059	MG720066	Usnea subgracilis	UCUAGAUAGACGAGA	AUCUAGCUAUUC	AGGUUUUCGUCU	AUA	AGACCC
rnl-2059	MG920803	Usnea mutabilis	UCUAGAUAGACGAGA	AUCUAGCUAUUC	AGGUUUUCGUCU	AUA	AGACCC
rnl-2059	MH282847	Armillaria sinapina	UACAAAGGGACGGGA	-	ACGUUCCCGUGU	AUA	AGACCC
rnl-2059	MH337273	Coniothyrium glycines	UCUAGAUAGACGAGA	UCUAGGUUAUUU	AAUUUUUCGUUU	AUA	AGACCC
rnl-2059	MH359409	Lecanora saxigena	UCUAGUUAGACGAGA	AACUAGAUUGUU	GAUUUUUCGUUU	AUA	AGACCC
rnl-2059	MH359411	Heterodermia casarettiana	UCUAGAUAGACGAGA	-	GGUUUCUCGUAU	AUA	AGACCC
rnl-2059	MH382825	Hypsizygus marmoreus	UCCAGGGGGACGGGA	-	ACUUUCCCGUGU	AUA	AGACCC
rnl-2059	MH407470	Armillaria borealis	UACAAAGGGACGGGA	-	ACGUUCCCGUGU	AUA	AGACCC
rnl-2059	MH660713	Armillaria solidipes	UACAAAGGGACGGGA	-	ACGUUCCCGUGU	AUA	AGACCC
rnl-2059	MH725792	Blastosporella zonata	UCCAGGGGGACGGGA	-	ACUUUCCCGUGU	AUA	AGACCC
rnl-2059	MH725795	Termitomyces sp.	UCCAGGGGGACGGGA	-	ACUUUCCCGUGU	AUA	AGACCC
rnl-2059	MK623257	Porodaedalea pini	CCCAGUGGGACGGGA	-	ACGUUCCCGUGU	AUA	AGACCC
rnl-2059	MK623258	Fomitiporia mediterranea	CUCAGUGGGACGGGA	-	ACGUUCCCGUGU	AUA	AGACCC
rnl-2059	MK820634	Dactylella tenuis	UCUAGAUAGACGAGA	AACUAGAGAAA	GAUUUCUCGUUC	AUA	AGACCC
rnl-2059	MK820635	Orbilia brochopaga	UCUAGAUAGACGAGA	AAUAACUAGAGU	GAAUUCUCGUUC	AUA	AGACCC
rnl-2059	MK993561	Amanita thiersii	UCCAGUGGGACGGGA	-	AUAUUCCCGUGU	AUA	AGACCC
rnl-2059	MN356101	Ganoderma sp. TQC-2021a	UCCAGGUGGACGGGA	-	ACGUUCCCGUGU	AUA	AGACCC
rnl-2059	MN542893	Morchella crassipes	UCUAGAUAGACGAGA	AAACUAGAGAAA	GAUUUCUCGUUC	AUA	AGACCC
rnl-2059	MN780510	Nemania diffusa	UCUAGUUAGACGAGA	GAGGUUUAAUA	AAGUUUUCGUUU	AUA	AGACCC
rnl-2059	MN873036	Tricholoma terreum	UCCAGGGGGACGGGA	-	ACGUUCCCGAGU	AUA	AGACCC
rnl-2059	MT114157	Clavaria fumosa	UUUAGAGGGACGGGA	-	GCGUUCCCGUGC	AUA	AGACCC
rnl-2059	MT331817	Ceratocystis polychroma	UCUAGCUGGACGAGA	AAGUUAGAUG	AAUUUCUCGUUU	AUA	AGACCC
rnl-2059	MT364879	Cyclocybe aegerita	UCCAGGGGGACGGGA	-	ACUUUCCCGUGU	AUA	AGACCC
rnl-2059	MT371080	Paraisaria gracilis	UCUAGUUAGACGAGA	AAAUUCUAGAGA	GAGUUCUCGUUC	AUA	AGACCC
rnl-2059	MT479166	Trametes coccinea	UCCAGGUGGACGGGA	-	ACGUUCCCGUGU	AUA	AGACCC
rnl-2059	MT755637	Dioszegia changbaiensis	UGUGGGUACACGGGA	UGCACUACACAU	UAGUUUCCGUAU	AUU	AGACCC
rnl-2059	MT765270	Ganoderma lingzhi	UCCAGGUGGACGGGA	-	ACGUUCCCGUGU	AUA	AGACCC
rnl-2059	MT843208	Ganoderma lingzhi	UCCAGGUGGACGGGA	-	ACGUUCCCGUGU	AUA	AGACCC
rnl-2059	MT843211	Ganoderma lingzhi	UCCAGGUGGACGGGA	-	ACGUUCCCGUGU	AUA	AGACCC
rnl-2059	MT843212	Ganoderma lingzhi	UCCAGGUGGACGGGA	-	ACGUUCCCGUGU	AUA	AGACCC
rnl-2059	MT843214	Ganoderma lingzhi	UCCAGGUGGACGGGA	-	ACGUUCCCGUGU	AUA	AGACCC
rnl-2059	MT843216	Ganoderma lingzhi	UCCAGGUGGACGGGA	-	ACGUUCCCGUGU	AUA	AGACCC
rnl-2059	MT843217	Ganoderma lingzhi	UCCAGGUGGACGGGA	-	ACGUUCCCGUGU	AUA	AGACCC
rnl-2059	MT843218	Ganoderma lingzhi	UCCAGGUGGACGGGA	-	ACGUUCCCGUGU	AUA	AGACCC
rnl-2059	MT843219	Ganoderma lingzhi	UCCAGGUGGACGGGA	-	ACGUUCCCGUGU	AUA	AGACCC
rnl-2059	MT843220	Ganoderma lingzhi	UCCAGGUGGACGGGA	-	ACGUUCCCGUGU	AUA	AGACCC
rnl-2059	MT843221	Ganoderma lingzhi	UCCAGGUGGACGGGA	-	ACGUUCCCGUGU	AUA	AGACCC
rnl-2059	MT880588	Erysiphe necator	UCUAGAUAGACGAGA	-	AGUUUUUCGUCU	AUA	AGACCC
rnl-2059	MT880589	Erysiphe pisi	UCUAGAUAGACGAGA	-	AGUUUUUCGUCU	AUA	AGACCC
rnl-2059	MT880590	Golovinomyces cichoracearum	UCUAGAUAGACGAGA	-	AGUUUUUCGUCU	AUA	AGACCC
rnl-2059	MW250274	Ophiostoma himalulmi	UCUAGGUAGACGAGA	ACCUAGAGU	AAGUUCUCGUUU	AUA	AGACCC
rnl-2059	MW255595	Phellinotus piptadeniae	CUCAGUGGGACGGGA	-	ACGUUCCCGUGU	AUA	AGACCC
rnl-2059	MW448543	Metarhizium album	UCUAGUUAGACGAGA	-	AAGUUCUCGUUU	AUA	AGACCC
rnl-2059	MW525445	Trichoderma cornudamae	UCUAGUUAGACGAGA	-	GAGUUCUCGUUC	AUA	AGACCC
rnl-2059	MW722165	Coccidioides posadasii	UCUAGAUAGACGAGA	-	AAGUUUUCGUUU	AUA	AGACCC
rnl-2059	MW722166	Coccidioides immitis	UCUAGAUAGACGAGA	-	AAGUUUUCGUUU	AUA	AGACCC
rnl-2059	MW924654	Tuber microsphaerosporum	UCUAGAUAGACGAGA	-	GAUUUCUCGUUC	AUA	AGACCC
rnl-2059	MW995475	Rhizoctonia solani	UCCGGGUGGACGGGA	-	GUUUUCCCGUAU	AUA	AGACCC
rnl-2059	OK217283	Porodaedalea mongolica	CCCAGUGGGACGGGA	-	ACGUUCCCGUGU	AUA	AGACCC
rnl-2059	OK338766	Mutinus fleischeri	UCCGGGGGGACGGGA	-	AAUUUCCCGUGU	AUA	AGACCC
rnl-2059	OK381869	Exserohilum turcicum	UCUAGAUAGACGAGA	-	AGUUUUUCGUCU	AUA	AGACCC
rnl-2059	OL989707	Stereocaulon pileatum	UCUAGUUAGACGAGA	AACUAGUGCUUU	AAUUUUUCGUUU	AUA	AGACCC
rnl-2059	OL989715	Cladonia pyxidata	UUUAGUUGGACGAGA	AACUAGUGCUUU	AAUUUUUCGUUU	AUA	AGACCC
rnl-2059	OL989717	Cladonia stipitata	UCUAGUUGGACGAGA	-	AAGUUUUCGUUU	AUA	AGACCC
rnl-2059	OL989720	Stereocaulon dactylophyllum	UCUAGUUAGACGAGA	AACUAGUGCUUU	AAUUUUUCGUUU	AUA	AGACCC
rnl-2059	OM272989	Ramaria rubella	UCCGGGGGGACGGGA	-	AUGUUCCCGAAU	AUA	AGACCC
rnl-2059	OM808911	Ganoderma lucidum	UCCAGGUGGACGGGA	-	ACGUUCCCGUGU	AUA	AGACCC
rnl-2059	OM912361	Tricholoma lobayense	UCCAGGGGGACGGGA	-	ACGUUCCCGUGU	AUA	AGACCC
rnl-2059	ON720161	Ganoderma amboinense	UCCAGGUGGACGGGA	-	ACGUUCCCGUGU	AUA	AGACCC
rnl-2059	ON969135	Inonotus hispidus	CUCAGUGGGACGGGA	-	ACGUUCCCGUGU	AUA	AGACCC
rnl-2059	ON990064	Phellinus igniarius	CUCAGUGGGACGGGA	-	ACGUUCCCGUGU	AUA	AGACCC
rnl-2059	OP141804	Porodaedalea niemelaei	CCCAGUGGGACGGGA	-	ACGUUCCCGUGU	AUA	AGACCC
rnl-2059	OP141805	Porodaedalea mongolica	CCCAGUGGGACGGGA	-	ACGUUCCCGUGU	AUA	AGACCC
rnl-2059	OP141806	Porodaedalea chrysoloma	CCCAGUGGGACGGGA	-	ACGUUCCCGUGU	AUA	AGACCC
rnl-2059	OP169513	Cytospora mali	UCUAGUUGGACGAGA	ACUAGAU	GCGUUCUCGAGC	AUA	AGACCC
rnl-2059	OP328152	Lentinula edodes	UUCAGAGGGACGGGA	-	AACUUCCCGUGU	AUA	AGACCC
rnl-2059	OP328153	Lentinula edodes	UUCAGAGGGACGGGA	-	AACUUCCCGUGU	AUA	AGACCC
rnl-2059	OP328154	Lentinula edodes	UUCAGAGGGACGGGA	-	AACUUCCCGUGU	AUA	AGACCC
rnl-2059	OP328155	Lentinula edodes	UUCAGAGGGACGGGA	-	AACUUCCCGUGU	AUA	AGACCC
rnl-2059	OP328156	Lentinula edodes	UUCAGAGGGACGGGA	-	AACUUCCCGUGU	AUA	AGACCC
rnl-2059	OP328157	Lentinula edodes	UUCAGAGGGACGGGA	-	AACUUCCCGUGU	AUA	AGACCC
rnl-2059	OP328158	Lentinula edodes	UUCAGAGGGACGGGA	-	AACUUCCCGUGU	AUA	AGACCC
rnl-2059	OP345452	Lentinula edodes	UUCAGAGGGACGGGA	-	AACUUCCCGUGU	AUA	AGACCC
rnl-2059	OP345453	Lentinula edodes	UUCAGAGGGACGGGA	-	AACUUCCCGUGU	AUA	AGACCC
rnl-2059	OP345454	Lentinula edodes	UUCAGAGGGACGGGA	-	AACUUCCCGUGU	AUA	AGACCC
rnl-2059	OP345455	Lentinula edodes	UUCAGAGGGACGGGA	-	AACUUCCCGUGU	AUA	AGACCC
rnl-2059	OP345456	Lentinula edodes	UUCAGAGGGACGGGA	-	AACUUCCCGUGU	AUA	AGACCC
rnl-2059	OP345457	Lentinula edodes	UUCAGAGGGACGGGA	-	AACUUCCCGUGU	AUA	AGACCC
rnl-2059	OP345458	Lentinula edodes	UUCAGAGGGACGGGA	-	AACUUCCCGUGU	AUA	AGACCC
rnl-2059	OP345459	Lentinula edodes	UUCAGAGGGACGGGA	-	AACUUCCCGUGU	AUA	AGACCC
rnl-2059	OP345460	Lentinula edodes	UUCAGAGGGACGGGA	-	AACUUCCCGUGU	AUA	AGACCC
rnl-2059	OP345461	Lentinula edodes	UUCAGAGGGACGGGA	-	AACUUCCCGUGU	AUA	AGACCC
rnl-2059	OP345462	Lentinula edodes	UUCAGAGGGACGGGA	-	AACUUCCCGUGU	AUA	AGACCC
rnl-2059	OP345463	Lentinula edodes	UUCAGAGGGACGGGA	-	AACUUCCCGUGU	AUA	AGACCC
rnl-2059	OP345464	Lentinula edodes	UUCAGAGGGACGGGA	-	AACUUCCCGUGU	AUA	AGACCC
rnl-2059	OP345465	Lentinula edodes	UUCAGAGGGACGGGA	-	AACUUCCCGUGU	AUA	AGACCC
rnl-2059	OP356686	Erysiphe quercicola	UCUAGAUAGACGAGA	-	AGUUUUUCGUCU	AUA	AGACCC
rnl-2059	OP499894	Lentinula edodes	UUCAGAGGGACGGGA	-	AACUUCCCGUGU	AUA	AGACCC
rnl-2059	OP690416	Gonatophragmium mori	UUUAGAUAGACGAGA	-	ACUUUUUCGUGU	AUA	AGACCC
rnl-2059	OP795141	Verpa bohemica	UCUAGAUAGACGAGA	AACUAGAGA	GAUUUCUCGUUC	AUA	AGACCC
rnl-2059	OP795142	Verpa bohemica	UCUAGAUAGACGAGA	AACUAGAGA	GAUUUCUCGUUC	AUA	AGACCC
rnl-2059	OP795143	Verpa bohemica	UCUAGAUAGACGAGA	AACUAGAGA	GAUUUCUCGUUC	AUA	AGACCC
rnl-2059	OP795144	Verpa conica	UCUAGAUAGACGAGA	AACUAGAGA	GAUUUCUCGUUC	AUA	AGACCC
rnl-2059	OP795145	Verpa conica	UCUAGAUAGACGAGA	AACUAGAGA	GAUUUCUCGUUC	AUA	AGACCC
rnl-2059	OP795146	Verpa conica	UCUAGAUAGACGAGA	AACUAGAGA	GAUUUCUCGUUC	AUA	AGACCC
rnl-2059	OP832231	Paraisaria gracilioides	UCUAGAUAGACGAGA	-	AAGUUUUCGUUU	AUA	AGACCC
rnl-2059	OQ448536	Ustilago esculenta	UUCAGUUAGACGGGA	AACUGACGAUUA	GUGUUCCCGUAC	AUA	AGACCC
rnl-2059	OQ448537	Ustilago esculenta	UUCAGUUAGACGGGA	AACUGACGAUUA	GUGUUCCCGUAC	AUA	AGACCC
rnl-2059	OQ538215	Lentinula edodes	UUCAGAGGGACGGGA	-	AACUUCCCGUGU	AUA	AGACCC
rnl-2059	OQ571893	Agaricus bitorquis	UCCAGGGGGACGGGA	-	GCGUUCCCGAGU	AUA	AAUCUU
rnl-2059	OQ612670	Perenniporia fraxinea	UCCAGGUGGACGGGA	-	GCGUUCCCGUAU	AUA	AGACCC
rnl-2059	OQ622194	Lentinula edodes	UUCAGAGGGACGGGA	-	AACUUCCCGUGU	AUA	AGACCC
rnl-2059	OQ701332	Lentinula edodes	UUCAGAGGGACGGGA	-	AACUUCCCGUGU	AUA	AGACCC
rnl-2059	OQ701333	Lentinula edodes	UUCAGAGGGACGGGA	-	AACUUCCCGUGU	AUA	AGACCC
rnl-2059	OR286997	Ganoderma lingzhi	UCCAGGUGGACGGGA	-	ACGUUCCCGUGU	AUA	AGACCC
rnl-2059	OR327005	Blastomyces dermatitidis	UCUAGGUAGACGAGA	-	AAUUUUUCGUUU	AUA	AGACCC
rnl-2059	OR345363	Blastomyces dermatitidis	UCUAGGUAGACGAGA	-	AAUUUUUCGUUU	AUA	AGACCC
rnl-2059	OR345364	Blastomyces dermatitidis	UCUAGGUAGACGAGA	-	AAUUUUUCGUUU	AUA	AGACCC
rnl-2059	OR345365	Blastomyces gilchristii	UCUAGGUAGACGAGA	-	AAUUUUUCGUUU	AUA	AGACCC
rnl-2059	OR345367	Blastomyces percursus	UCUAGGUAGACGAGA	-	AAUUUCUCGGUU	AUA	AGACCC
rnl-2059	OR345372	Histoplasma sp.	UCUAGGUAGACGAGA	-	AAUUUUUCGUUU	AUA	AGACCC
rnl-2059	OR783479	Armillaria sp.	UACAAAGGGACGGGA	-	ACGUUCCCGUGU	AUA	AGACCC
rnl-2059	OR885309	Armillaria sp.	UACAAAGGGACGGGA	-	ACGUUCCCGUGU	AUA	AGACCC
rnl-2059	OR885310	Armillaria sp.	UACAAAGGGACGGGA	-	ACGUUCCCGUGU	AUA	AGACCC
rnl-2059	OR885311	Armillaria sp.	UACAAAGGGACGGGA	-	ACGUUCCCGUGU	AUA	AGACCC
rnl-2059	OR885312	Armillaria sp.	UACAAAGGGACGGGA	-	ACGUUCCCGUGU	AUA	AGACCC
rnl-2059	OR885313	Armillaria sp.	UACAAAGGGACGGGA	-	ACGUUCCCGUGU	AUA	AGACCC
rnl-2059	OR911496	Phylloporia weberiana	UCCAGGUGGACGGGA	-	ACGUUCCCGUGU	AUA	AGACCC
rnl-2059	OW971919	Agaricus bisporus	UCCAGGGGGACGGGA	-	GCGUUCCCGAGU	AUA	AGACCC
rnl-2059	OX637807	Clavaria fumosa	UUUAGAGGGACGGGA	-	AUGUUCCCGUGU	AUA	AGACCC
rnl-2059	OZ024853	Agrocybe praecox	UCCAGGGGGACGGGA	-	AUCUUCCCGCAU	AUA	AGACCC
rnl-2059	OZ037955	Somion occarium	UCCAGGUGGACGGGA	-	ACGUUCCCGUGU	AUA	AGACCC
rnl-2059	OZ244522	Phaeoclavulina alboapiculata	UCCGGGGGGACGGGA	-	AUGUUCCCGAAU	AUA	AGACCC
rnl-2059	OZ252609	Mycena galericulata	UCCAGAAAGACGGGA	-	GUUUUCCCGUAU	AUA	AGACCC
rnl-2059	OZ254926	Phlegmacium triumphans	UCCAGGGGGACGGGA	-	AUAUUCCCGCAU	AUA	AGACCC
rnl-2059	PP024668	Ophiocordyceps sobolifera	UCUAGUUAGACGAGA	-	GAGUUCUCGUUC	AUA	AGACCC
rnl-2059	PP212909	Ganoderma leucocontextum	UCCAGGUGGACGGGA	-	ACGUUCCCGUGU	AUA	AGACCC
rnl-2059	PP232036	Lentinus tigrinus	UCCAGGUGGACGGGA	-	ACGUUCCCGUGU	AUA	AGACCC
rnl-2059	PP377641	Dematophora necatrix	UCUAGUUAGACGAGA	-	AAGUUUUCGUUU	AUA	AGACCC
rnl-2059	PP409004	Armillaria sp.	UCCAGUGGGACGGGA	-	GUGUUCCCGUGU	AUA	AGACCC
rnl-2059	PP790945	Ganoderma leucocontextum	UCCAGGUGGACGGGA	-	ACGUUCCCGUGU	AUA	AGACCC
rnl-2059	PP812219	Purpureocillium atypicola	UCUAGUUAGACGAGA	AGACUAGAG	GAGUUCUCGUUC	AUA	AGACCC
rnl-2059	PP860909	Ganoderma lingzhi	UCCAGGUGGACGGGA	-	ACGUUCCCGUGU	AUA	AGACCC
rnl-2059	PP893276	Ganoderma lucidum	UCCAGGUGGACGGGA	-	ACGUUCCCGUGU	AUA	AGACCC
rnl-2059	PP908989	Armillaria sp.	UACAAAGGGACGGGA	-	ACGUUCCCGUGU	AUA	AGACCC
rnl-2059	PP908990	Armillaria sp.	UACAAAGGGACGGGA	-	ACGUUCCCGUGU	AUA	AGACCC
rnl-2059	PP908991	Armillaria sp.	UACAAAGGGACGGGA	-	ACGUUCCCGUGU	AUA	AGACCC
rnl-2059	PP933240	Suillus huapi	ACCAGGGGGACGGGA	-	AUGUUCCCGAAU	AUA	AGACCC
rnl-2059	PP957733	Armillaria sp.	UACAAAGGGACGGGA	-	ACGUUCCCGUGU	AUA	AGACCC
rnl-2059	PP995850	Sympodiomycopsis kandeliae	UUCAGUUAGACGGGA	-	GUGUUUCCGUGC	AUA	AGACCC
rnl-2059	PQ043832	Ophiostoma ips	UCUAGGUAGACGAGA	ACCUAGAGUCGA	AAGUUCUCGUUU	AUA	AGACCC
rnl-2059	PQ043834	Ophiostoma ips	UCUAGGUAGACGAGA	ACCUAGAGUCGA	AAGUUCUCGUUU	AUA	AGACCC
rnl-2059	PQ043835	Ophiostoma ips	UCUAGGUAGACGAGA	ACCUAGAGUCGA	AAGUUCUCGUUU	AUA	AGACCC
rnl-2059	PQ043837	Ophiostoma ips	UCUAGGUAGACGAGA	ACCUAGAGUCUA	AAGUUCUCGUUU	AUA	AGACCC
rnl-2059	PQ043840	Ophiostoma ips	UCUAGGUAGACGAGA	ACCUAGAGUCGA	AAGUUCUCGUUU	AUA	AGACCC
rnl-2059	PV230469	Ganoderma sinense	UCCAGGUGGACGGGA	-	ACGUUCCCGUGU	AUA	AGACCC
rnl-2059	PV558911	Sanghuangporus weigelae	CUCAGUGGGACGGGA	-	ACGUUCCCGUGU	AUA	AGACCC
rnl-2059	PV563785	Ophiocordyceps sp.	UCUAGUUAGACGAGA	AUAUACUAGAGA	GAGUUCUCGUUC	AUA	AGACCC
rnl-2059	PV640608	Claviceps purpurea	UGGAGUUAGACGAGA	-	GAGUUCUCGAUC	AUA	AGACCC
rnl-2059	PV650928	Claviceps purpurea	UGGAGUUAGACGAGA	-	GAGUUCUCGAUC	AUA	AGACCC
rnl-2059	PV658281	Claviceps purpurea	UGGAGUUAGACGAGA	-	GAGUUCUCGAUC	AUA	AGACCC
rnl-2059	PV658282	Claviceps purpurea	UGGAGUUAGACGAGA	-	GAGUUCUCGAUC	AUA	AGACCC
rnl-2059	PV698189	Claviceps purpurea	UGGAGUUAGACGAGA	-	GAGUUCUCGAUC	AUA	AGACCC
rnl-2059	PV718106	Claviceps purpurea	UGGAGUUAGACGAGA	-	GAGUUCUCGAUC	AUA	AGACCC
rnl-2059	PV738934	Claviceps purpurea	GAGAGUUAGACGAGA	-	GAGUUCUCGAUC	AUA	AGACCC
rnl-2059	PV743142	Claviceps purpurea	GAGAGUUAGACGAGA	-	GAGUUCUCGAUC	AUA	AGACCC
rnl-2059	PV867420	Ganoderma shanxiense	UCCAGGUGGACGGGA	-	ACGUUCCCGUGU	AUA	AGACCC
rnl-2059	PV999218	Claviceps purpurea	UGGAGUUAGACGAGA	-	GAGUUCUCGAUC	AUA	AGACCC
rnl-2059	PV999219	Claviceps purpurea	GAGAGUUAGACGAGA	-	GAGUUCUCGAUC	AUA	AGACCC
rnl-2059	PV999220	Claviceps purpurea	UGGAGUUAGACGAGA	-	GAGUUCUCGAUC	AUA	AGACCC
rnl-2059	PV999221	Claviceps purpurea	GAGAGUUAGACGAGA	-	GAGUUCUCGAUC	AUA	AGACCC
rnl-2059	PV999222	Claviceps purpurea	GAGAGUUAGACGAGA	-	GAGUUCUCGAUC	AUA	AGACCC
rnl-2059	PV999223	Claviceps purpurea	UGGAGUUAGACGAGA	-	GAGUUCUCGAUC	AUA	AGACCC
rnl-2059	U41288	Allomyces macrogynus	AUUAGCCAGACGAGA	-	GUGUUCUCGUAC	AUA	AGACCC
rns-788	AF029891	Cryphonectria parasitica	CGUCACGAAAAGGAU	-	ACGUGUCCUUGG	AAA	UAGGGA
rns-788	AF185983	Lentaria byssiseda	GAUAGACAAUAGGAU	-	CCGAGUCCUAGA	UAA	UAGAUA
rns-788	AF214475	Ganoderma lucidum	GGUAGGAAAUAGGAU	-	ACGAGUCCUUGG	AAA	UAGGGA
rns-788	AP019006	Stropharia rugosoannulata	AACAGGGAAUAGGAU	-	UCGUGUCCUAGG	AAA	UAGAUA
rns-788	CP075680	Coccidioides posadasii str. Silveira	GGUAGCAAUAAGGAU	-	GCGUGUCCUUGG	AAA	UAGAUA
rns-788	CP096881	Exobasidium cylindrosporum	GGGAGCGAAACGGAU	-	UGUUGUCCGUAC	AAA	UAGAUA
rns-788	CP120632	Emydomyces testavorans	GGUAGCAAUGAGGAU	-	ACGUGUCCUUGG	AAA	UAGAUA
rns-788	DQ990920	Neuropogon antarcticus	GGUAGCGAACAGGAU	-	GCGUGUCCUGGG	AAA	UAGAUA
rns-788	EU546103	Mycoacia gilvescens	GGCAGGAAACAGGAU	-	AAUCGUCCUGGU	AAA	UAGAUA
rns-788	EU704082	Roccella fuciformis	GGUAGCAAACAGGAU	CUUUUGCUAGG	ACGUGUCCUUGG	AAA	UAGAUA
rns-788	FJ496749	Ceriporiopsis subvermispora	UAUAGGGAAUAGGAU	-	ACGAGUCCUUGG	AAA	UAGAUA
rns-788	FR773978	Grifola frondosa	GGUAGGAAAUAGGAU	-	AAUUAUCCUAGU	AAA	UAGAUA
rns-788	FR773979	Pycnoporellus fulgens	GAUAGGAAAUAGGAU	-	ACGGGUCCUUGG	AAA	UAGAUA
rns-788	FR773980	Aleurobotrys botryosus	GAGCGGGAACAGGAU	-	AAUUGUCCUGGU	AAA	UAGAUA
rns-788	GU723273	Trametes cingulata	GGUAGGAAAUAGGAU	-	ACGAGUCCUUGG	AAA	UAGAUA
rns-788	HF570115	Ganoderma lucidum	GGUAGGAAAUAGGAU	-	ACGAGUCCUUGG	AAA	UAGAUA
rns-788	JN710742	Trametes cinnabarina	GCUAGGAAAUAGGAU	-	ACGAGUCCUUGG	AAA	UAGAUA
rns-788	JX029990	Ganoderma lingzhi	GGUAGGAAAUAGGAU	-	ACGAGUCCUUGG	AAA	UAGAUA
rns-788	KC285586	Microbotryum lychnidis-dioicae	GGUAGCAAACAGAAU	-	AAAUGUUCUGAU	AAA	UAGAUA
rns-788	KC285587	Microbotryum cf. violaceum BFL-2013	GGUAGCAAACAGAAU	-	AAAUGUUCUGAU	AAA	UAGAUA
rns-788	KC352446	Rhizoctonia solani	GGCAGGAAAUAGGAU	-	GCGUGUCCUUGG	AAA	UAGAUA
rns-788	KC763799	Ganoderma lucidum	GGUAGGAAAUAGGAU	-	ACGAGUCCUUGG	AAA	UAGAUA
rns-788	KF294574	Hydnum repandum	GAUCGGAAAUAGGAU	-	GCGUGUCCUAGG	AAA	UAGAGA
rns-788	KF673550	Ganoderma sinense	GGUAGGAAAUAGGAU	-	ACGAGUCCUUGG	AAA	UAGAUA
rns-788	KM371560	Bagliettoa calciseda	GGUAACGAGAAGGAU	-	ACGUGUCCUUGG	AAA	UAGAUA
rns-788	KM371586	Bagliettoa suzaeana	GGUAACGAUAAGGAU	-	ACGUGUCCUUGG	AAA	UAGAUA
rns-788	KM371587	Bagliettoa suzaeana	GGUAACGAUAAGGAU	-	ACGUGUCCUUGG	AAA	UAGAUA
rns-788	KR109212	Ganoderma applanatum	GGUAGGAAAUAGGAU	-	ACGAGUCCUUGG	AAA	UAGAUA
rns-788	KT380883	Chrysoporthe austroafricana	CGUCACGAAAAGGAU	-	ACGAGUCCUUGG	AAA	UAGGGA
rns-788	KT428651	Cryphonectria parasitica	CGUCACGAAAAGGAU	-	ACGUGUCCUUGG	AAA	UAGGGA
rns-788	KT808533	Pyrenula quassiicola	GGUAACGAUAAGGAU	-	GCGUGUCCUUGG	AAA	UAGAUA
rns-788	KU162859	Rhizophagus irregularis	GGGAGCGAAGAGGAU	-	ACGAGUCCUCGG	AAA	UAGAUA
rns-788	LC506577	Rhizophagus clarus	GGGAGCGAAAAGGAU	-	ACGAGUCCUUGG	AAA	UAGAUA
rns-788	LT558140	Ustilago bromivora	GGGAGCAAAACAGAU	-	UGUAAUCUGUGC	AAA	UAGAUA
rns-788	MG149786	Sanghuangporus sanghuang	GAAAGAAAAAAGGAU	-	GCGUGUCCUUGG	AAA	UAGAGA
rns-788	MH252531	Ganoderma sichuanense	GGUAGGAAAUAGGAU	-	ACGAGUCCUUGG	AAA	UAGAUA
rns-788	MH252532	Ganoderma lucidum	GGUAGGAAAUAGGAU	-	ACGAGUCCUUGG	AAA	UAGAUA
rns-788	MK527108	Morchella importuna	GAUAGCAAACAGGAU	UCAUUUGCUUU	AUGUGUCCUUGA	AAA	UAGAUA
rns-788	MN356101	Ganoderma sp. TQC-2021a	GGUAGGAAAUAGGAU	-	ACGAGUCCUUGG	AAA	UAGGGA
rns-788	MN542893	Morchella semilibera	GAUAGCAAACAGGAU	UCAUUUGCUUU	AUGUGUCCUUGA	AAA	UAGAUA
rns-788	MN593506	Calocera cornea	GGUAGGAAACAGGAU	-	UAUAGUCCUGAU	AAA	UAGAGA
rns-788	MN593507	Calocera cornea	GGUAGGAAACAGGAU	-	UAUAGUCCUGAU	AAA	UAGAGA
rns-788	MN878008	Rhizophagus sp. (in: glomeromycetes)	GGGAGCGAAAAGGAU	-	ACGAGUCCUUGG	AAA	UAGAUA
rns-788	MT765269	Ganoderma lingzhi	GGUAGGAAAUAGGAU	-	ACGAGUCCUUGG	AAA	UAGGGA
rns-788	MT843208	Ganoderma lingzhi	GGUAGGAAAUAGGAU	-	ACGAGUCCUUGG	AAA	UAGAUA
rns-788	MT843210	Ganoderma lingzhi	GGUAGGAAAUAGGAU	-	ACGAGUCCUUGG	AAA	UAGAUA
rns-788	MT843211	Ganoderma lingzhi	GGUAGGAAAUAGGAU	-	ACGAGUCCUUGG	AAA	UAGAUA
rns-788	MT843212	Ganoderma lingzhi	GGUAGGAAAUAGGAU	-	ACGAGUCCUUGG	AAA	UAGAUA
rns-788	MT843213	Ganoderma lingzhi	GGUAGGAAAUAGGAU	-	ACGAGUCCUUGG	AAA	UAGAUA
rns-788	MT843214	Ganoderma lingzhi	GGUAGGAAAUAGGAU	-	ACGAGUCCUUGG	AAA	UAGAUA
rns-788	MT843216	Ganoderma lingzhi	GGUAGGAAAUAGGAU	-	ACGAGUCCUUGG	AAA	UAGAUA
rns-788	MT843218	Ganoderma lingzhi	GGUAGGAAAUAGGAU	-	ACGAGUCCUUGG	AAA	UAGAUA
rns-788	MT843219	Ganoderma lingzhi	GGUAGGAAAUAGGAU	-	ACGAGUCCUUGG	AAA	UAGAUA
rns-788	MT843220	Ganoderma lingzhi	GGUAGGAAAUAGGAU	-	ACGAGUCCUUGG	AAA	UAGAUA
rns-788	MT843221	Ganoderma lingzhi	GGUAGGAAAUAGGAU	-	ACGAGUCCUUGG	AAA	UAGAUA
rns-788	MT880588	Erysiphe necator	GGUAGCGAACAGGAU	-	ACGAGUCCUGGG	AAA	UAGAUA
rns-788	MT880589	Erysiphe pisi	GGUAGCGAACAGGAU	-	ACGAGUCCUGGG	AAA	UAGAUA
rns-788	MT880590	Golovinomyces cichoracearum	GGUAGCGAACAGGAU	-	ACGAGUCCUGGG	AAA	UAGAUA
rns-788	MW238478	Gymnopilus junonius	AAUAGGGAAUAGGAU	-	ACGUGUCCUUGG	AAA	UAGAUA
rns-788	MW324678	Grifola frondosa	GGUAGGAAAUAGGAU	-	AAUUAUCCUAGU	AAA	UAGAUA
rns-788	MW722165	Coccidioides posadasii	GGUAGCAAUAAGGAU	-	GCGUGUCCUUGG	AAA	UAGAUA
rns-788	MW722166	Coccidioides immitis	GGUAGCAAUAAGGAU	-	ACGUGUCCUUGG	AAA	UAGAUA
rns-788	MW752413	Ganoderma sichuanense	GGUAGGAAAUAGGAU	-	ACGAGUCCUUGG	AAA	UAGAUA
rns-788	OL372261	Lentinus flexipes	GGUAGGAAAUAGGAU	-	ACGAGUCCUUGG	AAA	UAGAUA
rns-788	OL989772	Pilophorus fibula	UGUCGCGAACAGGAU	-	GCGUGUCCUUGG	AAA	UAGAUA
rns-788	OM049771	Rhizoctonia sp.	GGCAGGAAAUAGGAU	-	GCGCGUCCUUGG	AAA	UAGAUA
rns-788	OM062613	Rhizoctonia sp.	GGCAGGAAAUAGGAU	-	GCGUGUCCUUGG	AAA	UAGAUA
rns-788	OM272989	Ramaria rubella	GAUCGACAAUAGGAU	-	GUGAGUCCUAGA	AAA	UAGAUA
rns-788	OM677450	Dendrodacrys ellipsosporum	GAAAGGAAACAGGAU	-	UAAUGUCCUGGU	AAA	UAGAGA
rns-788	OM677451	Dendrodacrys ellipsosporum	GAAAGGAAACAGGAU	-	UAAUGUCCUGGU	AAA	UAGAGA
rns-788	OM677452	Dendrodacrys ellipsosporum	GAAAGGAAACAGGAU	-	UAAUGUCCUGGU	AAA	UAGAGA
rns-788	OM677453	Dendrodacrys ellipsosporum	GAAAGGAAACAGGAU	-	UAAUGUCCUGGU	AAA	UAGAGA
rns-788	OM677454	Dendrodacrys ellipsosporum	GAAAGGAAACAGGAW	-	UAAUGUCCUGGU	AAA	UAGAGA
rns-788	OP356686	Erysiphe quercicola	GGUAGCGAACAGGAU	-	ACGAGUCCUGGG	AAA	UAGAUA
rns-788	OP453745	Ganoderma sinense	GGUAGGAAAUAGGAU	-	ACGAGUCCUUGG	AAA	UAGAUA
rns-788	OP693454	Cyathus jiayuguanensis	AAUAGGAAAUAGGAU	-	ACGUGUCCUUGG	AAA	UAGUUU
rns-788	OP744002	Drechslerella dactyloides	GGUAACGAACAGGAU	-	AUACGUCCUGAU	AAA	UAGGCA
rns-788	OP795141	Verpa bohemica	GAUAGCAAACAGGAU	CAUUUGCUUU	AUGUGUCCUUGA	AAA	UAGAUA
rns-788	OP795142	Verpa bohemica	GAUAGCAAACAGGAU	CAUUUGCUUU	AUGUGUCCUUGA	AAA	UAGAUA
rns-788	OP795143	Verpa bohemica	GAUAGCAAACAGGAU	CAUUUGCUUU	AUGUGUCCUUGA	AAA	UAGAUA
rns-788	OP795144	Verpa conica	GAUAGCAAACAGGAU	CAUUUGCUUU	AUGUGUCCUUGA	AAA	UAGAUA
rns-788	OQ448536	Ustilago esculenta	GGGAGCAAAACAGAU	-	UGUUAUCUGUGC	AAA	UAGAUA
rns-788	OQ448537	Ustilago esculenta	GGGAGCAAAACAGAU	-	UGUUAUCUGUGC	AAA	UAGAUA
rns-788	OQ466118	Cyathus stercoreus	GGCAUGGAAUAGGAU	-	ACGUGUCCUUGG	AAA	UAGAUA
rns-788	OQ612670	Perenniporia fraxinea	GGUAGGAAAUAGGAU	-	ACGCGUCCUUGG	AAA	UAGAUA
rns-788	OR286997	Ganoderma lingzhi	GGUAGGAAAUAGGAU	-	ACGAGUCCUUGG	AAA	UAGAUA
rns-788	OR295456	Sarcodontia pachyodon	GAAAGGAAAAAGGAU	-	AUUUGUCCUGGU	AAA	UAGAUA
rns-788	OR911496	Phylloporia weberianum	GGUAGGAAAUAGGAU	-	ACGAGUCCUUGG	AAA	UAGAUA
rns-788	OZ037955	Somion occarium	GAUAGGAAUUAGGAU	-	ACGUGUCCUUGG	AAA	UAGAUA
rns-788	OZ241207	Sparassis minoensis	GAUAGGAAAUAGGAU	-	ACGUGUCCUUGG	AAA	UAGAUA
rns-788	OZ244522	Phaeoclavulina alboapiculata	GAACGACAAUAGGAU	-	GCGUGUCCUUGG	AAA	UAGAUA
rns-788	OZ244615	Ramalina siliquosa	GGUCGCGAAUAGGAU	-	GCGUGUCCUAGG	AAA	UAGAUA
rns-788	PP212909	Ganoderma leucocontextum	GGUAGGAAAUAGGAU	-	ACGAGUCCUUGG	AAA	UAGAUA
rns-788	PP375299	Cryptoporus sp.	GGUAGGAAAUAGGAU	-	ACGAGUCCUUGG	AAA	UAGAUA
rns-788	PP790945	Ganoderma leucocontextum	GGUAGGAAAUAGGAU	-	ACGAGUCCUUGG	AAA	UAGAUA
rns-788	PP860909	Ganoderma lingzhi	GGUAGGAAAUAGGAU	-	ACGAGUCCUUGG	AAA	UAGAUA
rns-788	PP893276	Ganoderma lucidum	GGUAGGAAAUAGGAU	-	ACGAGUCCUUGG	AAA	UAGAUA
rns-788	PQ301463	Ganoderma sinense	GGUAGGAAAUAGGAU	-	ACGAGUCCUUGG	AAA	UAGAUA
rns-788	PV230469	Ganoderma sinense	GGUAGGAAAUAGGAU	-	ACGAGUCCUUGG	AAA	UAGAUA
rns-788	PV558912	Sanghuangporus lonicericola	GAAAGAAAAAAGGAU	-	GCGUGUCCUUGG	AAA	UAGAGA
rns-788	PV867420	Ganoderma shanxiense	GGUAGGAAAUAGGAU	-	ACGAGUCCUUGG	AAA	UAGAUA
rns-952	AB027348	Pleurocordyceps ramosopulvinata	AGCAGUGAAGUAUGU	AAUACUAGUGCAC	UGACAUGCUAAU	AAA	UGUUUA
rns-952	AB027350	Ophiocordyceps sobolifera	AGUAGUGAAGUAUGU	-	CGACAUACUAAG	AAA	UGUUUA
rns-952	AB027352	Cordyceps sp. 97003	AGUAGUGAAGUAUGU	AAUACUAGUGCAC	CGACAUACUAAU	AAA	UGUUUA
rns-952	AB027356	Cordyceps sp. 97009	AGUAGUGAAGUAUGU	-	CGACAUACUAAU	AAA	UGUUUA
rns-952	AB031194	Ophiocordyceps konnoana	AGUAGUGAAGUAUGU	-	UUACAUACUAAU	AAA	UGUUUA
rns-952	AF029891	Cryphonectria parasitica	AGCAGUGAAGUAUGU	GUAGUACUAGUC	CUACAUACUAAU	AAA	UGUUUA
rns-952	AY955840	Paracoccidioides brasiliensis	AGUAGUGAAGUAUGU	GUUAUACUAUAU	UUACAUACUAAU	AAA	UAUUUA
rns-952	CP042205	Venturia effusa	AGUAGUGAAGUAUGU	GUAACACUACGG	UUACAUACUAGU	AAA	UAUUUA
rns-952	CP049932	Ustilaginoidea virens	AGUAGUGAAGUAUGU	-	CGACAUACUAAU	AAA	UGUUUA
rns-952	CP064901	Chrysoporthe puriensis	AGCAGUGAAGUAUGU	GUAGUACUAGUC	CUACAUACUAAU	AAA	UGUUUA
rns-952	CP072760	Ustilaginoidea virens	AGUAGUGAAGUAUGU	-	CGACAUACUAAU	AAA	UGUUUA
rns-952	CP075680	Coccidioides posadasii	AGUAGUGAAGUAUGU	GUAACACUAUUU	UUACAUACUAAU	AAA	UAUUUA
rns-952	CP135112	Ustilaginoidea virens	AGUAGUGAAGUAUGU	-	CGACAUACUAAU	AAA	UGUUUA
rns-952	FO906076	Plenodomus biglobosus/Leptosphaeria biglobosa ‘brassicae’ group	AGUAGUGAAGUAUGU	-	UUACAUACUAAU	AAA	UAUUUA
rns-952	FO906979	Plenodomus biglobosus/Leptosphaeria biglobosa ‘brassicae’ group	AGUAGUGAAGUAUGU	-	UUACAUACUAAU	AAA	UAUUUA
rns-952	GU949593	Leptographium truncatum	AGUAGUGAAGUAUGU	AAUUAGUGCAC	UGACAUACUAAU	AAA	UAUUUA
rns-952	GU949594	Leptographium truncatum	AGUAGUGAAGUAUGU	AAUUAGUGCAC	UGACAUACUAAU	AAA	UAUUUA
rns-952	GU983685	Leptographium lundbergii	AGUAGUGAAGUAUGU	AAUUAGUGCAC	UGACAUACUAAU	AAA	UAUUUA
rns-952	GU983686	Leptographium lundbergii	AGUAGUGAAGUAUGU	AAUUAGUGCAC	UGACAUACUAAU	AAA	UAUUUA
rns-952	GU983688	Leptographium lundbergii	AGUAGUGAAGUAUGU	AAUUAGUGCAC	UGACAUACUAAU	AAA	UAUUUA
rns-952	GU983690	Leptographium terebrantis	AGUAGUGAAGUAUGU	AAUUAGUGCAC	UGACAUACUAAU	AAA	UAUUUA
rns-952	GU983692	Leptographium truncatum	AGUAGUGAAGUAUGU	AAUUAGUGCAC	UGACAUACUAAU	AAA	UAUUUA
rns-952	GU983694	Leptographium truncatum	AGUAGUGAAGUAUGU	AAUUAGUGCAC	UGACAUACUAAU	AAA	UAUUUA
rns-952	GU983695	Leptographium wingfieldii	AGUAGUGAAGUAUGU	AAUUAGUGCAC	UGACAUACUAAU	AAA	UAUUUA
rns-952	GU983696	Leptographium wingfieldii	AGUAGUGAAGUAUGU	AAUUAGUGCAC	UGACAUACUAAU	AAA	UAUUUA
rns-952	HQ292068	Ophiostoma minus	AGUAGUGAAGUAUGU	AAUUAGUAUAC	UGACAUACUAAU	AAA	UAUUUA
rns-952	HQ292071	Ophiostoma minus	AGUAGUGAAGUAUGU	AAUUAGUAUAC	UGACAUACUAAU	AAA	UAUUUA
rns-952	HQ292073	Ophiostoma minus	AGUAGUGAAGUAUGU	AAUUUGUAUAC	UGACAUACUAAU	AAA	UAUUUA
rns-952	HQ292075	Ophiostoma ulmi	AGUAGUGAAGUAUGU	AAUUAGUAUAC	UGACAUACUAAU	AAA	UAUUUA
rns-952	HQ343317	Ophiostoma torulosum	AGUAGUGAAGUAUGU	AAUUAGUAUAC	UGACAUACUAAU	AAA	UAUUUA
rns-952	JQ988064	Ophiostoma brevicolle	AGUAGUGAAGUAUGU	AAUUACGCGUAA	CGACAUACUAAU	AAA	UAGUUA
rns-952	JQ988065	Sporothrix stenoceras	AGUAGUGAAGUAUGU	AAUUUAGUAUAC	UUACAUACUAGU	AAA	UAUUUA
rns-952	KJ434027	Sclerotinia borealis	AGUAGUGAAGUAUGU	GAAAGACUACUU	UUACAUACUAAU	AAA	UAUUUA
rns-952	KT380883	Chrysoporthe austroafricana	AGCAGUGAAGUAUGU	GUAGUACUAGUU	UUACAUACUAAU	AAA	UGUUUA
rns-952	KT380884	Chrysoporthe deuterocubensis	AGCAGUGAAGUAUGU	GUAGUACUAGUC	CUACAUACUAAU	AAA	UGUUUA
rns-952	KT428651	Cryphonectria parasitica	AGCAGUGAAGUAUGU	GUAGUACUAGUC	CUACAUACUAAU	AAA	UGUUUA
rns-952	KU881792	Ophiostoma californicum	AGUAGUGAAGUAUGU	AAUUUAGUAUAC	UUACAUACUAGC	AAA	UAUUUA
rns-952	KU881794	Ophiostoma carpenteri	AGUAGUGAAGUAUGU	AAUUUUGUAUAC	UUACAUACUAGU	AAA	UAUUUA
rns-952	KU881795	Ophiostoma subannulatum	AGUAGUGAAGUAUGU	AAUUUAGUAUAC	UUACAUACUAGU	AAA	UAUUUA
rns-952	KU881796	Ophiostoma piliferum	AGUAGUGAAGUAUGU	AAUUAGUAUAC	UGACAUACUAAC	AAA	UAUUUA
rns-952	KX987159	Usnea ceratina	AGUAGUGAGGUAUGU	GUUACACUACUU	UUACAUACUAGC	AAA	UGUUUA
rns-952	KY622006	Ophiocordyceps sinensis	AGUAGUGCAGUAUGU	GCUACUAGUGUAC	CGACAUACUAAU	AAA	UGUUUA
rns-952	MG720066	Usnea subgracilis	AGUAGUGAGGUAUGU	GUUACACUACUA	UUACAUACUAGC	AAA	UGUUUA
rns-952	MH551223	Endoconidiophora resinifera	AGCAGUGAAGUAUGU	-	CGACAUACUAAU	AAA	UAUUUA
rns-952	MH620792	Annulohypoxylon stygium	AGCAGUGAAGUAUGU	GUGCUGGUAUAC	UAACGUACUAAU	AAA	UAUUUA
rns-952	MH620793	Annulohypoxylon stygium	AGCAGUGAAGUAUGU	GUGCUGGUAUAC	UAACGUACUAAU	AAA	UAUUUA
rns-952	MK012641	Endoconidiophora resinifera	AGCAGUGAAGUAUGU	-	CGACAUACUAAU	AAA	UAUUUA
rns-952	MK026449	Endoconidiophora resinifera	AGCAGUGAAGUAUGU	-	CGACAUACUAAU	AAA	UAUUUA
rns-952	MK026450	Endoconidiophora resinifera	AGCAGUGAAGUAUGU	-	CGACAUACUAAU	AAA	UAUUUA
rns-952	MK314734	Phlyctis petraea	AGUAGUGGAGUAUGU	GUUACACUACAA	UUACAUACUAAU	AAA	UGUUUA
rns-952	MT331818	Ceratocystis changhui	AGCAGUGAAGUAUGU	GGUUAUUAUUU	CGACAUACUAAU	AAA	CGUUUA
rns-952	MT331819	Ceratocystis uchidae	AGCAGUGAAGUAUGU	GGUUAUUAUUU	CGACAUACUAAU	AAA	CGUUUA
rns-952	MT331820	Ceratocystis huliohia	AGCAGUGAAGUAUGU	GGUUAUUAUUU	CGACAUACUAAU	AAA	CGUUUA
rns-952	MT331821	Ceratocystis huliohia	AGCAGUGAAGUAUGU	GGUUAUUAUUU	CGACAUACUAAU	AAA	CGUUUA
rns-952	MT331822	Ceratocystis huliohia	AGCAGUGAAGUAUGU	GGUUAUUAUUU	CGACAUACUAAU	AAA	CGUUUA
rns-952	MT815704	Paracoccidioides brasiliensis	AGUAGUGAAGUAUGU	GUUAUACUAUAU	UUACAUACUAAU	AAA	UAUUUA
rns-952	MT815705	Paracoccidioides sp. ‘americana’	AGUAGUGAAGUAUGU	GUUAUACUAUAU	UUACAUACUAAU	AAA	UAUUUA
rns-952	MT880588	Erysiphe necator	AGUAGUGAAGUAUGU	GUGACACUACAA	UUACGUACUAGC	AAA	UAUUUA
rns-952	MW250274	Ophiostoma himal-ulmi	AGUAGUGAAGUAUGU	AAUCAGUAUAC	UGACAUACUAAU	AAA	UAUUUA
rns-952	MW557546	Macrophomina phaseolina	AGUAGUGAAGUAUGU	GAUAUACUACUC	UUACAUACUAAU	AAA	UAUUUA
rns-952	MW722165	Coccidioides posadasii	AGUAGUGAAGUAUGU	GUAACACUAUUU	UUACAUACUAAU	AAA	UAUUUA
rns-952	MW722166	Coccidioides immitis	AGUAGUGAAGUAUGU	GUAACACUAUUU	UUACAUACUAAU	AAA	UAUUUA
rns-952	OK381869	Exserohilum turcicum	AGUAGUGAAGUAUGU	-	UUACAUACUAAU	AAA	UAUUUA
rns-952	OP161952	Gilbertaria squalescens	AGUAGUGAAGUAUGU	GUUACACUAAU	UGACAUACUAAU	AAA	UGUUUA
rns-952	OP973816	Leptographium wingfieldii	AGUAGUGAAGUAUGU	-	UGACAUACUAAU	AAA	UAUUUA
rns-952	OQ621729	Phyllosticta yuccae	AGUAGUGAAGUAUGU	-	UGACAUACUAAU	AAA	UAUUUA
rns-952	OQ851464	Leptographium aureum	AGUAGUGAAGUAUGU	-	UGACAUACUAAU	AAA	UAUUUA
rns-952	OR327005	Blastomyces dermatitidis	AGUAGUGAAGUAUGU	GUAACACUACAU	UAACAUAUUAAU	AGA	UAUUUA
rns-952	OR345363	Blastomyces dermatitidis	AGUAGUGAAGUAUGU	GUAACACUACAU	UAACAUAUUAAU	AGA	UAUUUA
rns-952	OR345364	Blastomyces dermatitidis	AGUAGUGAAGUAUGU	GUAACACUACAU	UAACAUAUUAAU	AGA	UAUUUA
rns-952	OR345365	Blastomyces gilchristii	AGUAGUGAAGUAUGU	GUAACACUACAU	UAACAUAUUAAU	AGA	UAUUUA
rns-952	OR471584	Blackwellomyces roseostromatus	AGUAGUGAAGUAUGU	-	CGACAUACUAAU	AAA	UGUUUA
rns-952	PP024668	Ophiocordyceps sobolifera	AGUAGUGAAGUAUGU	-	CGACAUACUAAG	AAA	UGUUUA
rns-952	PP952394	Trichoderma gracile	AGUAGUGAAGUAUGU	-	CGACAUACUAAU	AAA	UGUUUA
rns-952	PQ043832	Ophiostoma ips	AGUAGUGAAGUAUGU	AAUUAGUAUAC	UGACAUACUAAU	AAA	UAUUUA
rns-952	PQ043833	Ophiostoma adjuncti	AGUAGUGAAGUAUGU	AAUUAGUAUAC	UGACAUACUAAU	AAA	UAUUUA
rns-952	PQ043835	Ophiostoma ips	AGUAGUGAAGUAUGU	AAUUAGUAUAC	UGACAUACUAAU	AAA	UAUUUA
rns-952	PQ043837	Ophiostoma ips	AGUAGUGAAGUAUGU	AAUUAGUAUAC	UGACAUACUAAU	AAA	UAUUUA
rns-952	PQ043838	Ophiostoma ips	AGUAGUGAAGUAUGU	AAUUAGUAUAC	UGACAUACUAAU	AAA	UAUUUA
rns-952	PQ043840	Ophiostoma ips	AGUAGUGAAGUAUGU	AAUUAGUAUAC	UGACAUACUAAU	AAA	UAUUUA
rns-952	PQ625787	Hevansia sp.	AGUAGUGAAGUAUGU	AAUAUUAGUGCAC	CGACAUACUAAU	AAA	UGUUUA
rns-952	PV340231	Trichoderma saturnisporopsis	AGUAGUGAAGUAUGU	GAUACUAGUGCAC	CGACAUACUAAU	AAA	UGUUUA
rns-952	PV562130	Ophiocordyceps sp.	AGUAGUGAAGUAUGU	GAUAUUAGUGUG	UUACAUACUAAU	AAA	UGUUUA
rns-952	PV562131	Ophiocordyceps sp.	AGUAGUGAAGUAUGU	AAUACUAGUGCAC	UGACAUACUAAU	AAA	UGUUUA
rns-952	PV562132	Ophiocordyceps sp.	AGUAGUGAAGUAUGU	AAUACUAGUGCAC	UGACAUACUAAU	AAA	UGUUUA
rns-952	PV562133	Ophiocordyceps sp.	AGUAGUGAAGUAUGU	AAUACUAGUGCAC	CGACAUACUAAU	AAA	UGUUUA
rns-952	PV563788	Ophiocordyceps sp.	AGUAGUGAAGUAUGU	AAUACUAGUGCAC	UGACAUACUAAU	AAA	UGUUUA
rns-952	PV591855	Ophiocordyceps sp.	AGUAGUGAAGUAUGU	AAUACUAGUGCAC	CGACAUACUAAU	AAA	UGUUUA

## Sheet: Table S4
Table S4. Comparison of the IBS/EBS component associated with group IIC-LHE intron family in bacteria. The sequences of IBS1/EBS1 and IBS3/EBS3 were marked in green and red, respectively. The lost EBS2, and EBS3 with undetermined location were represented by a “-”. Unpaired bases were marked in black.
Intron name	Accession number	Species	5′ Exon	Intron			3′ Exon
			IBS2 IBS1	EBS2	EBS1	EBS3	IBS3
rns-1396	CP065013	Candidatus Saccharimonadota bacterium	ACGUUCCCGGGUCUUGUACA	-	AAUGUGUACA	AGA	CACCGC
rns-1396	FR690879	Thiomargarita namibiensis	ACGUUCCCGGGCCUUGUACA	-	UGUGUGUACC	CGU	CACCGC
rns-1396	FR690890	Thiomargarita namibiensis	ACGUUCCCGGGCCUUGUACA	-	UGUGUGUACC	CGU	CACCGC
rns-1396	FR690893	Thiomargarita namibiensis	ACGUUCCCGGGCCUUGUACA	-	UGUGUGUACC	CGU	CACCGC
rns-1396	FR690894	Thiomargarita namibiensis	ACGUUCCCGGGCCUUGUACA	-	UGUGUGUACC	CGU	CACCGC
rns-1396	FR690906	Thiomargarita namibiensis	ACGUUCCCGGGCCUUGUACA	-	UGUGUGUACC	CGU	CACCGC
rns-1396	FR690910	Thiomargarita namibiensis	ACGUUCCCGGGCCUUGUACA	-	UGUGUGUACC	CGU	CACCGC
rns-1396	FR690916	Thiomargarita namibiensis	ACGUUCCCGGGCCUUGUACA	-	UGUGUGUACC	CGU	CACCGC
rns-1396	FR690917	Thiomargarita namibiensis	ACGUUCCCGGGCCUUGUACA	-	UGUGUGUACC	CGU	CACCGC
rns-1396	FR690918	Thiomargarita namibiensis	ACGUUCCCGGGCCUUGUACA	-	UGUGUGUACC	CGU	CACCGC
rns-1396	FR690926	Candidatus Thiomargarita nelsonii	ACGUUCCCGGGCCUUGUACA	-	UGUGUGUACC	CGU	CACCGC
rns-1396	FR690928	Candidatus Thiomargarita nelsonii	ACGUUCCCGGGCCUUGUACA	-	UGUGUGUACC	CGU	CACCGC
rns-1396	FR690931	Candidatus Thiomargarita nelsonii	ACGUUCCCGGGCCUUGUACA	-	UGUGUGUACC	CGU	CACCGC
rns-1396	FR690932	Candidatus Thiomargarita nelsonii	ACGUUCCCGGGCCUUGUACA	-	UGUGUGUACC	CGU	CACCGC
rns-1396	FR690933	Candidatus Thiomargarita nelsonii	ACGUUCCCGGGCCUUGUACA	-	UGUGUGUACC	CGU	CACCGC
rns-1396	FR690934	Candidatus Thiomargarita nelsonii	ACGUUCCCGGGCCUUGUACA	-	UGUGUGUACC	CGU	CACCGC
rns-1396	FR690935	Candidatus Thiomargarita nelsonii	ACGUUCCCGGGCCUUGUACA	-	UGUGUGUACC	CGU	CACCGC
rns-1396	FR690936	Candidatus Thiomargarita nelsonii	ACGUUCCCGGGCCUUGUACA	-	UGUGUGUACC	CGU	CACCGC
rns-1396	FR690937	Candidatus Thiomargarita nelsonii	ACGUUCCCGGGCCUUGUACA	-	UGUGUGUACC	CGU	CACCGC
rns-1396	FR690938	Candidatus Thiomargarita nelsonii	ACGUUCCCGGGCCUUGUACA	-	UGUGUGUACC	CGU	CACCGC
rns-1396	FR690942	Candidatus Thiomargarita nelsonii	ACGUUCCCGGGCCUUGUACA	-	UGUGUGUACC	CGU	CACCGC
rns-1396	FR690943	Candidatus Thiomargarita nelsonii	ACGUUCCCGGGCCUUGUACA	-	UGUGUGUACC	CGU	CACCGC
rns-1396	FR690944	Candidatus Thiomargarita nelsonii	ACGUUCCCGGGCCUUGUACA	-	UGUGUGUACC	CGU	CACCGC
rns-1396	FR690945	Candidatus Thiomargarita nelsonii	ACGUUCCCGGGCCUUGUACA	-	UGUGUGUACC	CGU	CACCGC
rns-1396	FR690946	Candidatus Thiomargarita nelsonii	ACGUUCCCGGGCCUUGUACA	-	UGUGUGUACC	CGU	CACCGC
rns-1396	FR690947	Candidatus Thiomargarita nelsonii	ACGUUCCCGGGCCUUGUACA	-	UGUGUGUACC	CGU	CACCGC
rns-1396	FR690951	Candidatus Thiomargarita nelsonii	ACGUUCCCGGGCCUUGUACA	-	UGUGUGUACC	CGU	CACCGC
rns-1396	FR690961	Candidatus Thiomargarita nelsonii	ACGUUCCCGGGCCUUGUACA	-	UGUGUGUACC	CGU	CACCGC
rns-1396	FR690963	Candidatus Thiomargarita nelsonii	ACGUUCCCGGGCCUUGUACA	-	UGUGUGUACC	CGU	CACCGC
rns-1396	FR690967	Candidatus Thiomargarita nelsonii	ACGUUCCCGGGCCUUGUACA	-	UGUGUGUACC	CGU	CACCGC
rns-1396	FR690971	Candidatus Thiopilula aggregata	ACGUUCCCGGGCCUUGUACA	-	UGUGUGUACC	CGU	CACCGC
rns-1396	FR690972	Candidatus Thiopilula aggregata	ACGUUCCCGGGCCUUGUACA	-	UGUGUGUACC	CGU	CACCGC
rns-1396	FR690973	Candidatus Thiopilula aggregata	ACGUUCCCGGGCCUUGUACA	-	UGUGUGUACC	CGU	CACCGC
rns-1396	FR690974	Candidatus Thiopilula aggregata	ACGUUCCCGGGCCUUGUACA	-	UGUGUGUACC	CGU	CACCGC
rns-1396	FR690975	Candidatus Thiopilula aggregata	ACGUUCCCGGGCCUUGUACA	-	UGUGUGUACC	CGU	CACCGC
rns-1396	FR690976	Candidatus Thiopilula aggregata	ACGUUCCCGGGCCUUGUACA	-	UGUGUGUACC	CGU	CACCGC
rns-1396	FR690977	Candidatus Thiopilula aggregata	ACGUUCCCGGGCCUUGUACA	-	UGUGUGUACC	CGU	CACCGC
rns-1396	FR690978	Candidatus Thiopilula aggregata	ACGUUCCCGGGCCUUGUACA	-	UGUGUGUACC	CGU	CACCGC
rns-1396	FR690980	Candidatus Thiopilula aggregata	ACGUUCCCGGGCCUUGUACA	-	UGUGUGUACC	CGU	CACCGC
rns-1396	FR690982	Candidatus Thiophysa hinzei	ACGUUCCCGGGCCUUGUACA	-	UGUGUGUACC	CGU	CACCGC
rns-1396	FR690983	Candidatus Thiophysa hinzei	ACGUUCCCGGGCCUUGUACA	-	UGUGUGUACC	CGU	CACCGC
rns-1396	FR690984	Candidatus Thiophysa hinzei	ACGUUCCCGGGCCUUGUACA	-	UGUGUGUACC	CGU	CACCGC
rns-1396	FR690985	Candidatus Thiophysa hinzei	ACGUUCCCGGGCCUUGUACA	-	UGUGUGUACC	CGU	CACCGC
rns-1396	FR690986	Candidatus Thiophysa hinzei	ACGUUCCCGGGCCUUGUACA	-	UGUGUGUACC	CGU	CACCGC
rns-1396	FR690987	Candidatus Marithioploca araucensis	ACGUUCCCGGGCCUUGUACA	-	UGCGUGUACC	CGU	CACCGC
rns-1396	FR690988	Candidatus Marithioploca araucensis	ACGUUCCCGGGCCUUGUACA	-	UGCGUGUACC	CGU	CACCGC
rns-1396	FR690989	Candidatus Marithioploca araucensis	ACGUUCCCGGGCCUUGUACA	-	UGCGUGUACC	CGU	CACCGC
rns-1396	FR690994	Candidatus Marithioploca araucensis	ACGUUCCCGGGCCUUGUACA	-	UGCGUGUACC	CGU	CACCGC
rns-1396	FR690995	Candidatus Marithioploca araucensis	ACGUUCCCGGGCCUUGUACA	-	UGCGUGUACC	CGU	CACCGC
rns-1396	FR690996	Candidatus Marithioploca araucensis	ACGUUCCCGGGCCUUGUACA	-	UGCGUGUACC	CGU	CACCGC
rns-1396	FR827865	Thiomargarita namibiensis	ACGUUCCCGGGCCUUGUACA	-	UGUGUGUACC	CGU	CACCGC
rns-1396	FR827866	Thiomargarita namibiensis	ACGUUCCCGGGCCUUGUACA	-	UGUGUGUACC	CGU	CACCGC
rns-1396	FR827867	Thiomargarita namibiensis	ACGUUCCCGGGCCUUGUACA	-	UGUGUGUACC	CGU	CACCGC
rns-1396	FR827868	Thiomargarita namibiensis	ACGUUCCCGGGCCUUGUACA	-	UGUGUGUACC	CGU	CACCGC
rns-1396	FR827869	Thiomargarita namibiensis	ACGUUCCCGGGCCUUGUACA	-	UGUGUGUACC	CGU	CACCGC
rns-1396	HF954103	Uncultured Thiomargarita sp.	ACGUUCCCGGGCCUUGUACA	-	UGUGUGUACC	CGU	CACCGC
rns-1396	HF954109	Uncultured Thiomargarita sp.	ACGUUCCCGGGCCUUGUACA	-	UGUGUGUACC	CGU	CACCGC
rns-1396	KX123325	Candidate division Kazan bacterium GW2011_GWB1_45_10	ACGUUCUCGGGUCUUGUACA	-	GUCGUGUACA	UGA	CACCGC
rns-1396	KX123372	Candidatus Daviesbacteria bacterium GW2011 GWA2_42_7	ACGUUCUCGCCUCUUGUACA	-	UCCGUGUACG	UUA	CACCGC
rns-1396	KX123377	Candidatus Daviesbacteria bacterium GW2011_GWA1_36_8	ACGUUCUCGCCUCUUGUACA	-	UCAGUGUACG	AAA	CACCGC
rns-1396	KX123386	Parcubacteria group bacterium GW2011 GWA2_43_13	ACGUUCUCGGGUCUUGUACA	-	AGCGUGUACC	UUA	CACCGC
rns-1396	OY970350	Uncultured bacterium	ACGUUCCCGGGUCUUGUACA	-	AACGUGUACG	UAG	CACCGC

## Sheet: Table S5
Table S5. Seed sequences used for initial BLAST queries
Origin	Intron name	Accession number	Species	Intron sequence	Reference
Green algae	cox1-874	ON402240	Ulva meridionalis	GTGCGACCTGACCAATTGAAATTAAATCACATTTAAAGGGATATTGGAATTTTAATAGTAATCTATCTTTTTAGGTTATTGTTTAATTAAGCTGTTATAAATACCTAGATTAATCACCTAGCCGCGTGGTCCACGGGGAAAGTCTGTATAGCTTGCTTTGCAAGTCCCTATAGTTTTCGTTATTTTTGGAAATCTAGAAGCAGGGACAGAACAGACGTTGAAGGGCTAGAATATAGTGAAATGCTATTAAAACAAATGTGTTAATGAACGCGTCGAAAGCATACCAAGAAATCGGGTTAAGCGTAATGTAATTGTGATAGCATGATGGACCGCATAAAATACCCCGGCGCAAAGCGCAAGCCCTCTTCAACATTGATGATTTATAACGGAACAGGGTAA…	Liu et al. 2022b
Green algae	cox1-874	ON402236	Ulva meridionalis	GTGCGACCTGACCAATTGAAATTAAATCACATTTAAAGGGATATTGGAATTTTAATAGTAATCTATCTTTTTAGGTTATTGTTTAATTAAGCTGTTATAAATACCTAGATTAATCACCTAGCCGCGTGGTCCACGGGGAAAGTCTGTATAGCTTGCTTTGCAAGTCCCTATAGTTTTCGTTATTTTTGGAAATCTAGAAGCAGGGACAGAACAGACGTTGAAGGGCTAGAATATAGTGAAATGCTATTAAAACAAATGTGTTAATGAACGCGTCGAAAGCATACCAAGAAATCGGGTTAAGCGTAATGTAATTGTGATAGCATGATGGACCGCATAAAATACCCCGGCGCAAAGCGCAAGCCCTCTTCAACATTGATGATTTATAACGGAACAGGGTAA…	Liu et al. 2022b
Green algae	cox1-874	ON402237	Ulva meridionalis	GTGCGACCTGACCAATTGAAATTAAATCACATTTAAAGGGATATTGGAATTTTAATAGTAATCTATCTTTTTAGGTTATTGTTTAATTAAGCTGTTATAAATACCTAGATTAATCACCTAGCCGCGTGGTCCACGGGGAAAGTCTGTATAGCTTGCTTTGCAAGTCCCTATAGTTTTCGTTATTTTTGGAAATCTAGAAGCAGGGACAGAACAGACGTTGAAGGGCTAGAATATAGTGAAATGCTATTAAAACAAATGTGTTAATGAACGCGTCGAAAGCATACCAAGAAATCGGGTTAAGCGTAATGTAATTGTGATAGCATGATGGACCGCATAAAATACCCCGGCGCAAAGCGCAAGCCCTCTTCAACATTGATGATTTATAACGGAACAGGGTAA…	Liu et al. 2022b
Green algae	cox1-874	ON402238	Ulva meridionalis	GTGCGACCTGACCAATTGAAATTAAATCACATTTAAAGGGATATTGGAATTTTAATAGTAATCTATCTTTTTAGGTTATTGTTTAATTAAGCTGTTATAAATACCTAGATTAATCACCTAGCCGCGTGGTCCACGGGGAAAGTCTGTATAGCTTGCTTTGCAAGTCCCTATAGTTTTCGTTATTTTTGGAAATCTAGAAGCAGGGACAGAACAGACGTTGAAGGGCTAGAATATAGTGAAATGCTATTAAAACAAATGTGTTAATGAACGCGTCGAAAGCATACCAAGAAATCGGGTTAAGCGTAATGTAATTGTGATAGCATGATGGACCGCATAAAATACCCCGGCGCAAAGCGCAAGCCCTCTTCAACATTGATGATTTATAACGGAACAGGGTAA…	Liu et al. 2022b
Green algae	cox1-874	ON402239	Ulva meridionalis	GTGCGACCTGACCAATTGAAATTAAATCACATTTAAAGGGATATTGGAATTTTAATAGTAATCTATCTTTTTAGGTTATTGTTTAATTAAGCTGTTATAAATACCTAGATTAATCACCTAGCCGCGTGGTCCACGGGGAAAGTCTGTATAGCTTGCTTTGCAAGTCCCTATAGTTTTCGTTATTTTTGGAAATCTAGAAGCAGGGACAGAACAGACGTTGAAGGGCTAGAATATAGTGAAATGCTATTAAAACAAATGTGTTAATGAACGCGTCGAAAGCATACCAAGAAATCGGGTTAAGCGTAATGTAATTGTGATAGCATGATGGACCGCATAAAATACCCCGGCGCAAAGCGCAAGCCCTCTTCAACATTGATGATTTATAACGGAACAGGGTAA…	Liu et al. 2022b
Green algae	cox1-874	MN853878	Ulva sp.	GTGCGACCTGACCAATTAAAATTAAATCACATTTAAGGGATATTGGAATTTTAACTCTCTTTAGGGCCTCAAAGGCCCTTTGCGAAAGTTTAATTAAGCTGTTATAAATACCTAGATTAATCACCTAGCCACGTGGTCCACGTGCGAAAACTGTAAAGGTCTTAAATCATAACTTGATAAGACTCCCTCTATCTTTTTAAAAGGATAGAAGCAGGGACAGAGCCGACGTTTAAGGGTTAGAATCTCTACAGATAAAGCGAATGTGTTAATGAACGCGTCGAAAGCATAAAAGTTGGGTGTAGCGTAATGCAATTGTGATAGCATGATGGACCGCATAAAAAAAACCCCGGCGCAAAGCACAAACCCTCTTAAACATTGATGATTTATAACGGAACAGGG…	Liu et al. 2022b
Green algae	cox1-874	KY626326	Ulva flexuosa	GTGCGACCTGACCAATTGAAATTGGGGGTTGCCCCCTGAGGAATATTGGGGTTTAAACAATTATGTTTGACCAAGCCGCTATAAATACCTAGATTAATCACCTAGCCACGTGGTCCACGTGCGAAAACTGTAAAGGTCTTTTATATAAAGACGTAAAAGTCTTGTAAAAGATTCCCTCTACTGTACAATAGGGTAGAAGCAGGGACAGAGCCGACGTTTAAGGGCTAGAATATAGACACTATTAAAGCAAATGTGCTAATGAACGCGTCGTCAGCATATAATATTAATATAATTAATATAAATCGGGTATAACGTAACGTAATTGTGATAGCGTGATGGACCGGATAAAACCCCGGCGCAAAGCACAAGCCCTCTTAAACATTGATGATTTATAGTGGA…	Liu et al. 2022a
Green algae	cox1-874	MH013470	Ulva flexuosa	GTGCGACCTGACCAATTGAAATTGGGGGTTGCCCCCTGAGGAATATTGGGGTTTAAACAATTATGTTTGACCAAGCCGCTATAAATACCTAGATTAATCACCTAGCCACGTGGTCCACGTGCGAAAACTGTAAAGGTCTTTTATATAAAGACGTAAAAGTCTTTTAAAAGATTCCCTCTACTGTACAATAGGGTAGAAGCAGGGACAGAGCCGACGTTTAAGGGCTAGAATATAGACAGACACTATTAAAGCAAATGTGCTAATGAACGCGTCGTCAGCATATAATATTAATATAATTAATATAAATCGGGTAAAACGTAACGTAATTGTGATAGCGTGATGGACCGGATAAAACCCCGGCGCAAAGCACAAGCCCTCTTAAACATTGATGATTTATAG…	Liu et al. 2022a
Green algae	cox1-874	KX455878	Ulva flexuosa	GTGCGACCTGACCAATTGAAATTGGGGGTTGCCCCCTGAGGAATATTGGGGTTTAAACAATTATGTTTGACCAAGCCGCTATAAATACCTAGATTAATCACCTAGCCACGTGGTCCACGTGCGAAAACTGTAAAGGTCTTTTATATAAAGACGTAAAAGTCTTGTAAAAGATTCCCTCTACTGTACAATAGGGTAGAAGCAGGGACAGAGCCGACATTTAAGGGCTAGAATATAGACACTATTAAAGCAAATGTGCTAATGAACGCGTCGTCAGCATATAATATTAATATAATTAATATAAATCGGGTATAACGTAACGTAATTGTGATAGCGTGATGGACCGGATAAAACCCCGGCGCAAAGCACAAGCCCTCTTAAACATTGATGATTTATAGTGGA…	Liu et al. 2022a
Green algae	cox1-874	MT179357	Ulva lacinulata	GTGTGACCTGACCGATTAAAATTGGCGTAAAAGCCTCGGGATATTGGGGTTATTTGACCAAGCCGCTATAGATACCTAGATTAATCACCTAGCCACGAGGTCCACGTGCGAAAACTGTAAAAGTCTTTTTTTACATAAAGACGTAAAAGCGTTTTAAAAAGACTCCCTCTACCTTTGAGCAAAGGCTAGAAGCAGGGACAGAGCCGACGTTTAAGGGCTAGAATATAGTTTAGCGCTATTAAAGCGAATGTGCTAATGAACGCGTCGAAAGCATATAATATAAATCGGGCATACCGTAATGTAATTGTGATAGCATGATGGACCGGATAAAGCCCCGGCGCAAAGCACAAGCCCTCTTAAACACTGATGATTTATAGCGGAACAGGGTAAACCTTTAAA…	Liu et al. 2022a
Green algae	cox1-874	MH730971	Ulva expansa	GTGCGACCTGACCGATTGAAATTGGGGACCATAGGCCCCGAGGGATATTGGGGTTAAAACAATTATGTTTGACCAAGCCGCTATAAATACCTAGATTAATCACCTAGCCACGTGGTCCACGTGCGAAAACTGTAAAGGTCTTTTTTTAACATAAAGACGTAAAAGTCTTTAAAAAGAATCCCTCTACCTTTACTTTGCAAAGTTTGCGCAAAAGGGTAGAAGCAGGGACAGAGCCGAGGTTTAAGGGCTAGAATATAGTTAAGCACTATTAAAGCAAATGTGCTAATGAACGCGTCGAAAGCATATAAATCGGGTATAGCGTAATGTAATTGTGATAGCATGATGGACCGGATAAAACTAAAACCCCGGCGCAAAGCACAAGCCCTCTTAAACACTGAT…	Liu et al. 2022a
Green algae	cox1-874	MZ571476	Ulva intestinalis	GTGCGACCTGACCAATTGAAATCGGGGGTTGCCCCCTGAGGAATATTGGGGTTTAAACAATTATGTTTGACCAAGCCACTATAAATACCTAGATTAATCACCTAGCCACGTGGTCCACGTGCGAAAACTGTAAAGGTCTTTTATATAAAGACGTAAAAGTCTTTTAAAAGATTCCCTCTACTGTACAATAGGGTAGAAGCAGGGACAGAGCCGACGTTTAAGGGCTAGAATATAGACACTATTAAAGCAAATGTGCTAATGAACGCGTCGTCAGCATATAATATTAATATAATTAATATAAATCGGGTATAACGTAACGTAATTGTGATAGCGTGATGGACCGGATAAAACCCCGGCGCAAAGCACAAGCCCTCTTAAACATTGATGATTTATAGTGGA…	Liu et al. 2022a
Green algae	cox1-874	KU189740	Ulva linza	GTGCGACCTGACCAATTGAAATTGGGGGTTGCCCCCTGAGGAATATTGGGGTTTAAACAATTATGTTTGACCAAGCCGCTATAAATACCTAGATTAATCACCTAGCCACGTGGTCCACGTGCGAAAACTGTAAAGGTCTTTTATATAAAGACGTAAAAGTCTTTTAAAAGATTCCCTCTACTGTACAATAGGGTAGAAGCAGGGACAGAGCCGACGTTTAAGGGCTAGAATATAGACACTATTAAAGCAAATGTGCTAATGAACGCGTCGTCAGCATATAATATTAATATAATTAATATAAATCGGGTATAACGTAACGTAATTGTGATAGCGTGATGGACCGGATAAAACCCCGGCGCAAAGCACAAGCCCTCTTAAACATTGATGATTTATAGTGGA…	Liu et al. 2022a
Green algae	cox1-874	MZ438677	Ulva prolifera	GTGCGACCTGACCAATTGAAATTGGGGGTTGCCCCCTGAGGAATATTGGGGTTTAAACAATTATGTTTGACCAAGCCGCTATAAATACCTAGATTAATCACCTAGCCACGTGGTCCACGTGCGAAAACTGTAAAGGTCTTTTATATAAAGACGTAAAAGTCTTTTAAAAGATTCCCTCTACTGTACAATAGGGTAGAAGCAGGGACAGAGCCGACGTTTAAGGGCTAGAATATAGACACTATTAAAGCAAATGTGCTAATGAACGCGTCGTCAGCATATAATATTAATATAATTAATATAAATCGGGTATAACGTAACGTAATTGTGATAGCGTGATGGACCGGATAAAACCCCGGCGCAAAGCACAAGCCCTCTTAAACATTGATGATTTATAGTGGA…	Liu et al. 2022a
Green algae	cox1-874	KT428794	Ulva prolifera	GTGCGACCTGACCAATTGAAATTGGGGGTTGCCCCCTGAGGAATATTGGGGTTTAAACAATTATGTTTGACCAAGCCGCTATAAATACCTAGATTAATCACCTAGCCACGTGGTCCACGTGCGAAAACTGTAAAGGTCTTTTATATAAAGACGTAAAAGTCTTTTAAAAGATTCCCTCTACTGTACAATAGGGTAGAAGCAGGGACAGAGCCGACGTTTAAGGGCTAGAATATAGACACTATTAAAGCAAATGTGCTAATGAACGCGTCGTCAGCATATAATATTAATATAATTAATATAAATCGGGTATAACGTAACGTAATTGTGATAGCGTGATGGACCGGATAAAACCCCGGCGCAAAGCACAAGCCCTCTTAAACATTGATGATTTATAGTGGA…	Liu et al. 2022a
Green algae	cox1-874	KU161104	Ulva prolifera	GTGCGACCTGACCAATTGAAATTGGGGGTTGCCCCCTGAGGAATATTGGGGTTTAAACAATTATGTTTGACCAAGCCGCTATAAATACCTAGATTAATCACCTAGCCACGTGGTCCACGTGCGAAAACTGTAAAGGTCTTTTATATAAAGACGTAAAAGTCTTTTAAAAGATTCCCTCTACTGTACAATAGGGTAGAAGCAGGGACAGAGCCGACGTTTAAGGGCTAGAATATAGACACTATTAAAGCAAATGTGCTAATGAACGCGTCGTCAGCATATAATATTAATATAATTAATATAAATCGGGTATAACGTAACGTAATTGTGATAGCGTGATGGACCGGATAAAACCCCGGCGCAAAGCACAAGCCCTCTTAAACATTGATGATTTATAGTGGA…	Liu et al. 2022a
Green algae	cox1-874	MT179359	Ulva rigida	GTGTGACCTGGCCGATTGAAATTTAATTATAGATAAATATATAATTAATTATTAATTATATATTTATTTTAAGGGATATTGGGGTAAATTATAAAAATATTATAAATACCAAGGCGTTGTAAATACCTAGATTAATCACCTAGCCACGTGGCCCCGTGCGAAAACTGTAAAGGTCTAACTCATTAAAGATTAGACTCCCTCTACCTTTTTAAAAAGATAAAGGCTAGAAGCAGGGACAGAGCCGACGTTTAAGGGCTAGATTATAGCGAAAGCTATTAAAGCGAATGTGTTAATGAACGCGTCGAAAGCATATTACTTGGATATAGCGTAATGTAATTGTGATAGCATGAAGGGCCGCATAAAATATCCCGGCGCAAAGCACAAGCCCTCTTAGACACT…	Liu et al. 2022a
Green algae	cox1-874	MT179356	Ulva gigantea	GTGCGACCTGACCGATTGAAATTGGCGTAAAGGCCAAGGGATATTGGGGTAAACCAAGCCGCTATAAATACCTAGATTAATCACCTAGCCACGAGGTCCACGTGCGAAAACTGTAAAGGTCTTTTTTTAACATAAGACGTAAAAGCGTTTTTAAAAGACCCCCTCTACCTTTGAGTCACAAGGTTAGAAGCAGGGACAGAGCCGACGTTTAAGGGCTAGAATATAGTTAAGCGCTATTAAAGCAAATGTGCTAATGAACGCGTCGAAAGCATATAAATCGGGTATACCGTAATGTAATTGTGATAGCATGATGGACCGGATAAAACCCCGGCGCAAAGCACAAGCCCTCTTAAACATTGATGATTTATAGCGGAACAGGGTAAACCTTTTAAAGCGGCT…	Liu et al. 2022a
Green algae	rnl-2080	KX306823	Gloeotilopsis planctonica	GTGCGACTCGTTTAAAGGGAAACAAAAACTATAATGAGAAATACAACTTTTCTGGCAAGCCATAACTTTTCTGGCAAGCCATAACTTTTCTGGCAAGCCATAACTTTTCTGGCAAGCCAGAAATGCATCTTCGTCGAAGCTATTTCGTCGAAGCTGCAGTAACAAAATAAACGTAAAGAAAGTATATTAACAAAAAAATCTTTTAGATCAACTTTAAGTTTTTTGCCTTTTTGTACTTGTATATTTTTATTGCATGCATTCAAATTTATGTTTTTGGAGCCTTTAGCTAGAGCTCTCATTTTTGATAGTTTTTTGCTTTCTTTGTTGCACAACAACAAAGCAAAGCTTTACAAATGACAAAAATACCTTGTAAAATGCTAAGTAACTTGCAAGGCCTAG…	Turmel et al. 2016
Green algae	rnl-2080	MN853878	Ulva sp.	GTGCGAGTCGTTTAAAGGGAAACAAAAGAATTTTTGGAGCCTTTAGGTAGAATCTACTCTATTAACTGTAATAACTTGTTGGTGCGAATCCAAACATCACAAGAACTGATGAAAAGCATAACCCGCATGCCTTTTGGGGTGTGAAGCCGGGTTAAACGGGATGAACTTTCGCTAACTTGAGACAAAAGCAAGGGGGGGAAACGACGAATCTCTAGCAAGGAGTATATGATTAACATACGTGAATCTGTGATAAAAGCGGGGTGACTCCAGACATACTGTACGGCCGAGTATGTTGTTCTTTGGGAAAGTCATTCTGTATAGCAGGAATCTAAGTACTCATAGTAAGTTATTACGGAACGACGAAACCCCGCATGAATTATGCGGGATTAGGACGGCGTA…	Liu et al. 2022b
Green algae	rnl-2080	MN861072	Ulva meridionalis	GTGCGAGTCGTTTAAAGGGAAACAAAAGAATTTTTGGAGCCTTTAGGTAGGGGTTAAAAACTCCGCTAACTGTAATAACTTGTTGGTGAAAAACCAAACATCACAGGAACTGATGAAAAGCGTAGCCCGCATGCCTTTTGAGGTGTGAAGCCGGGTTAAACGGGATGAGGGAAACGACGAATCTCTAGCAAGGAGTATATGATTAACATACGTGAATCTGTGATAAAAGCGGGGTGACTCCAGACATACTGTACGGCCGAGTATGTTGTTCTTTGGGAAAGTCATTCTGTATAGCAGGAATCTAAGTACTCATAGTAAGTTATTACGGAACGACGAAACCCCGCATATGCGGGATTAGGACGGCGTAAAAAGCCAATGCCGAACTTTGTTTTGTTTTTT…	Liu et al. 2022a
Green algae	rnl-2080	KX455878	Ulva flexuosa	GTGCGAGTCGTTTAAAGGGAAACAAAACATTTATGTTTTGGAGCCTTTAGGCAGGGGTTAAAAACTCCGCTAACTGTAATAACTTGTTGGTGAAAAACCAAACATCACAGGAACTGATGAAAAGCGTAGCCCGCATGCCTTTTGAGGTGTGAAGCCGGGTTAAACGGGATGAAGGAAACGACGAATCCCTAGCAAGGGAGTATATGATTAACAGACGTGAATCTGTGGTTAAAGCATGGTGACTCCAGGCATACTGTACGGCCGAGTATGTTGTTCTTTGGGCAAGGTCATCGTGTATAGCAGGAATCTAAGTACTCATAGTAAGTTATTACGGAACGACGAAACCCCGCAAATGCGGGATTGGGACGGCGTAAAAAGCCAATGCCGAACTTTGTTTTG…	Liu et al. 2022a
Green algae	rnl-2080	KY626326	Ulva flexuosa	GTGCGAGTCGTTTAAAGGGAAACAAAACATTTATGTTTTGGAGCCTTTAGGCAGGGGTTAAAAACTCCGCTAACTGTAATAACTTGTTGGTGAAAAACCAAACATCACAGGAACTGATGAAAAGCGTAGCCCGCATGCCTTTTGAGGTGTGAAGCCGGGTTAAACGGGATGAAGGAAACGACGAATCCCTAGCAAGGAGTATATGATTAACAGACGTGAATCTGTGGTTAAAGCATGGTGACTCCAGGCATACTGTACGGCCGAGTATGTTGTTCTTTGGGCAAGGTCATCGTGTATAGCAGGAATCTAAGTACTCATAGTAAGTTATTACGGAACGACGAAACCCCGCAAATGCGGGATTGGGACGGCGTAAAAAGCCAATGCCGAACTTTGTTTTGT…	Liu et al. 2022a
Green algae	rnl-2080	MH730971	Ulva expansa	GTGCGAGTCGTTTAAAGGGAAACAAAACATTTTTATTTTGGAGCCTTTAGGTAGGGGTTAAAAAACTCCGCTAACTGTAATAACTTGTTGGTGTAAATCCAAACATCACAGGAACTGATGAAAAGCGTAGCCCGCATGCCTTTTTTAGGTGTGAAGCCGGGTTAAACGGGATGAAGGAAACGACGAATCCCTAGCAAGGAGTATATGATTAACAGACGTGAATCTGCGGTTAAAGCATGGTGACTCCAGGCATACTGTACGGCCGAGTATGTTGTTCTTTGGGCAAAGTCATCGTGTATAGCAGGAATCTAAGTACTCATAGTAAGTTATTACGGAACGACGAAACCCCGCAAATGCGGGATTGGGATGGCGTAAAAAGCCAATGCCGAACTTTGTTTT…	Liu et al. 2022a
Green algae	rnl-2080	MT179358	Ulva sp. A AF-2021	GTGCGAGTCGTTTAAAGGGAAACAAAAACTTTTTGGAGCCTTTAGGTAGAGGTTATAAACTTCATTAACTGTAATAATTTGTTGGTGTAAATCCAAACATCACAAGAACTGATGAAAAGCATAACCCGCATGCCTTTTGAGGTGTGAAGCCGGGTTAAACGGGATGAAGGAAACGACGAATCTCTAGCAAGGAGTATATGATTAACAGACGTGAATCTGCGGTTAAAGCACGGTGATTCCAGGCATACTGTACGGCCGAGTATGTTGTTCTTTGGACAAAGTCATGGTGTATAGCAGGAATCTAAGTACTCATAGTAAGTTATTACGGAACGACAAAACCCCGCAAACACGGGAGTGGGATGGCGTAAAAAGCGAATGCCGAACTTTGTTTTGTTTAGA…	Liu et al. 2022a
Green algae	rnl-2080	MT179357	Ulva lacinulata	GTGCGAGTCGTTTAAAGGGAAACAAAAACTTTTTGGAGCCTTTAGGTAGAGGTTATAAACTTCATTAACTGTAATAATTTGTTGGTGTAAATCCAAACATCACAAGAACTGATGAAAAGCATAACCCGCATGCCTTTTGAGGTGTGAAGCCGGGTTAAACGGGATGAAGGAAACGACGAATCTCTAGCAAGGAGTATATGATTAACAGACGTGAATCTGCGGTTAAAGCACGGTGATTCCAGGCATACTGTACGGCCGAGTATGTTGTTCTTTGGACAAAGTCATGGTGTATAGCAGGAATCTAAGTACTCATAGTAAGTTATTACGGAACGACAAAACCCCGCAAACACGGGATTGGGATGGCGTAAAAAGCGAATGCCGAACTTTGTTTTGTTTAGA…	Liu et al. 2022a
Green algae	rnl-2698	MN853878	Ulva sp.	GAATTAAAAAGCGACAAGTAAGCATCTATACAATGCGAAAGCTATGGTTGAGTTCATCATACCTCTTAGACCACAACAAACCCAGCATCCGGTGCTGTTGTTGTTGAAGACTCGGTTTTTTAGAGGCTAACCTATGGTAAGCGAAAGCGAATTGGTGTCAGAGGCTTGTAAATTAACGGTAATCTTGCTTATCCTAAGATTACGAACTCGGTATATTAATTACAAGTAGAGCCAGTACCTACGGGTGAAATGGTGTATAGTGTTGAACTTGGTAAGCCTTATAGGTTCTAAATAGCATAGGTAGATACAAGCATTTAGAGGGCTGTTCGTAAGATGAGCTACCGCCTAGAAGGTAGAAGAGGAAGCAAAAAGCGAATGCGGTACTGTAATGGTGCTGAT…	Liu et al. 2022b
Green algae	rnl-2698	MN861072	Ulva meridionalis	GAATTAAAAAGCGACAAGTAAGCATCTATACAATGCGAAAGCTATGGTTGAGTTCATCATACCTCTTAGACCACAACAAACCCAGCATCTTGTGCCGTTGCTGTTGAAGACTTGGTTTTTTTGGGGCTAGCCTATGGTAAGCGAGAGCGAATTGGTGTTTGAGGCTTGTAAACAAAAAGTGGTCTTGCTTATCCGAAGATTACGAACTCTTATAGATTGTTTAGAAGTAGAGCCAGTACCTAAGGGTGAAATGGTGCGTAGTGTTGAACTTGGTAAGCCTTATAGGTTCTAAATAATATGTGTTATTTAGAGGGCCGTTCGCAAGATGGGCTATCACCTAGAAGGTAGAAGAGAAAGCAAAAAGCGAATGCAGTGCTGTAATGGTGCTGATAAATACAA…	Liu et al. 2022a
Green algae	rnl-2698	KX455878	Ulva flexuosa	GGCTTAAAAAAGCGACAAGTAAGCATCTACGTAATGCGTAAGCTATGATAGAGTTCATCATACCTCATAGACCACAACAGAGCCAGCACCTTGTGCCGTTGCTGTTGAAGACTTGGTTTTTTTGGGGCTAGCCTATGGTAAGCGAGAGCGAATTGGTGTTTGAGGCTTGTAAACAAAAAGTGGTCTTGCTTATCCGAAGATTACGAACTCTTATAGATTGTTTAGAAGTAGAGCCAGTACCTAAGGGTGAAATGGTGCGTAGTGTTGAACTTGGTAAGCCTTATAGGTTCTAAATAATATGTGTTATTTAGAGGGCCGTTCGCAAGATGGGCTATCACCTAGAAGGTAGAAGAGAAAGCAAAAAGCGAATGCAGTGCTGTAATGGTGCTGATAAATACA…	Liu et al. 2022a
Green algae	rnl-2698	KY626326	Ulva flexuosa	GGCTTAAAAAAGCGACAAGTAAGCATCTACGTAATGCGTAAGCTATGATAGAGTTCATCATACCTCATAGACCACAACAGAGCCAGCACCTTGTGCCGTTGCTGTTGAAGACTTGGTTTTTTTGGGGCTAGCCTATGGTAAGCGAGAGCGAATTGGTGTTTGAGGCTTGTAAACAAAAAGTGGTCTTGCTTATCCGAAGATTACGAACTCTTATAGATTGTTTAGAAGTAGAGCCAGTACCTAAGGGTGAAATGGTGCGTAGTGTTGAACTTGGTAAGCCTTATAGGTTCTAAATAATATGTGTTATTTAGAGGGCCGTTCGCAAGATGGGCTATCACCTAGAAGGTAGAAGAGAAAGCAAAAAGCGAATGCAGTGCTGTAATGGTGCTGATAAATACA…	Liu et al. 2022a
Green algae	rnl-2698	MT179358	Ulva sp. A AF-2021	GGCTTGAAAACGCGACAAGTAAACATCTACGCAATGCGTAAGCTATGGTAGAGTTCATCATACCTCATAGACCACAACAGAGCCAGCATCTAGTGCCGTTGCTGTTGAAGACTTGGTTTTTTTGGGGCTAGCCTATGGTAAGCGAAAGCAAATTGGTGTTTGAGGCTTGTAAACAAAAAGTAGTCTTGCTTATCCAAAGATTACGAACTCTTATATATTGTTTAGAAGTAGAGCCAGTACCTAAGGGTGAAATGGTGCGTAATGTTGAACTTGGTAAACCTCATAGGTTCTAAATAAATTATTTAGAGGGCTGTTCGTAAGATGGGCTATCGCCTAGAAGGTAGAAGAGAAAGCAAAAAGCGAATGCAGTGCTGTAATGGTGCTGATAAATACACTTGT…	Liu et al. 2022a
Green algae	rnl-2698	MT179357	Ulva lacinulata	GGCTTGAAAACGCGACAAGTAAACATCTACGCAATGCGTAAGCTATGGTAGAGTTCATCATACCTCATAGACCACAACAGAGCCAGCATCTAGTGCCGTTGCTGTTGAAGACTTGGTTTTTTTGGGGCTAGCCTATGGTAAGCGAAAGCAAATTGGTGTTTGAGGCTTGTAAACAAAAAGTAGTCTTGCTTATCCAAAGATTACGAACTCTTATATATTGTTTAGAAGTAGAGCCAGTACCTAAGGGTGAAATGGTGCGTAATGTTGAACTTGGTAAACCTCATAGGTTCTAAATAAATTATTTAGAGGGCTGTTCGTAAGATGGGCTATCGCCTAGAAGGTAGAAGAGAAAGCAAAAAGCGAATGCAGTGCTGTAATGGTGCTGATAAATACACTTGT…	Liu et al. 2022a
Green algae	rnl-2698	MZ571476	Ulva intestinalis	GGCTTGAAAACGCGACAAGTAAACATCTACGCAATGCGTAAGCTATGGTAGAGTTCATCATACCTCATAGACCACAACAGAGCCAGCATCTAGTGCCGTTGCTGTTGAAGACTTGGTTTTTTTGGGGCTAGCCTATGGTAAGCGAAAGCAAATTGGTGTTTGAGGCTTGTAAACAAAAAGTAGTCTTGCTTATCCAAAGATTACGAACTCTTATATATTGTTTAGAAGTAGAGCCAGTACCTAAGGGTGAAATGGTGCGTAATGTTGAACTTGGTAAACCTTATAGGTTCTAAATAAATTATTTAGAGGGCTGTTCGTAAGATGGGCTATCGCCTAGAAGGTAGAAGAGAAAGCAAAAAGCGAATGCAGTGCTGTAATGGTGCTGATAAATACACTTGT…	Liu et al. 2022a
Green algae	rnl-2698	KU189740	Ulva linza	TGCTTAAAAACGCGACAAGTATGACAATGTACTATGCGGTGAGATTCCGATGATCAAAAAACTCTGATCACCCCACAAACGACAACCCCGCATTCATCCAATGACTGCTTGGTTGTAGACTCGTATTTAGGGGCAGATACCCAAGGTAAGCGAAAGCAAATTGACATTAGAGGCGCATAATTAGTAAATTCTTTTCTGAATTTACAGAGTAACTTGCTTATCCCGAGTTATTGAGTTTTCAATGTATTATGCGCAGAGTCAGTGCCTAAAGGTATTGTTAATGGAGTACATGTATGAACTTGGTAAGCCTTATAGGTTCTAAATAATATTTAAATCATATTTAGAGGGCCGTTCGTAAGATGGGCTATCACCTAGAAGGTAGAAGAGAAAGCAAAAAGC…	Liu et al. 2022a
Green algae	rns-420	ON402236	Ulva meridionalis	AATTAAAAATGCGACAAGTATGACTTAATTAATCAGGTGAAATTCCTGTACGCAAAAACTCTGCGTACTTTTTAAATGACATGCGTACTAGGCTCTTGGTTTAGTAAGTGTGAAGACTCATTTTAAAAAGAGTATGCGCAAGGCAAAATTAATTGAACTGGCGTTTAAAGCTTATATGTTAGAAGACTTAGCATCTGGCTTGCTTGGTTGAGTTTTAAAAAGATATATTAGTATAGCCGGTGCCTAAACGCATAATAAATTGTAATTAAGTATGAACTTGGTAAGCCTTATAGGTTCTAAATAGATATATATGCTACTAGTTAGAGGGCTGTTCGTAAGATGGGCTATCGCCTAGAAGGTAAAGGAAAAAGTAAAAAGCAAATGTCATATTGTAATGAT…	Liu et al. 2022b
Green algae	rns-420	ON402237	Ulva meridionalis	AATTAAAAATGCGACAAGTATGACTTAATTAATCAGGTGAAATTCCTGTACGCAAAAACTCTGCGTACTTTTTAAATGACATGCGTACTAGGCTCTTGGTTTAGTAAGTGTGAAGACTCATTTTAAAAAGAGTATGCGCAAGGCAAAATTAATTGAACTGGCGTTTAAAGCTTATATGTTAGAAGACTTAGCATCTGGCTTGCTTGGTTGAGTTTTAAAAAGATATATTAGTATAGCCGGTGCCTAAACGCATAATAAATTGTAATTAAGTATGAACTTGGTAAGCCTTATAGGTTCTAAATAGATATATATGCTACTAGTTAGAGGGCTGTTCGTAAGATGGGCTATCGCCTAGAAGGTAAAGGAAAAAGTAAAAAGCAAATGTCATATTGTAATGAT…	Liu et al. 2022b
Green algae	rns-420	ON402238	Ulva meridionalis	AATTAAAAATGCGACAAGTATGACTTAATTAATCAGGTGAAATTCCTGTACGCAAAAACTCTGCGTACTTTTTAAATGACATGCGTACTAGGCTCTTGGTTTAGTAAGTGTGAAGACTCATTTTAAAAAGAGTATGCGCAAGGCAAAATTAATTGAACTGGCGTTTAAAGCTTATATGTTAGAAGACTTAGCATCTGGCTTGCTTGGTTGAGTTTTAAAAAGATATATTAGTATAGCCGGTGCCTAAACGCATAATAAATTGTAATTAAGTATGAACTTGGTAAGCCTTATAGGTTCTAAATAGATATATATGCTACTAGTTAGAGGGCTGTTCGTAAGATGGGCTATCGCCTAGAAGGTAAAGGAAAAAGTAAAAAGCAAATGTCATATTGTAATGAT…	Liu et al. 2022b
Green algae	rns-420	ON402239	Ulva meridionalis	AATTAAAAATGCGACAAGTATGACTTAATTAATCAGGTGAAATTCCTGTACGCAAAAACTCTGCGTACTTTTTAAATGACATGCGTACTAGGCTCTTGGTTTAGTAAGTGTGAAGACTCATTTTAAAAAGAGTATGCGCAAGGCAAAATTAATTGAACTGGCGTTTAAAGCTTATATGTTAGAAGACTTAGCATCTGGCTTGCTTGGTTGAGTTTTAAAAAGATATATTAGTATAGCCGGTGCCTAAACGCATAATAAATTGTAATTAAGTATGAACTTGGTAAGCCTTATAGGTTCTAAATAGATATATATGCTACTAGTTAGAGGGCTGTTCGTAAGATGGGCTATCGCCTAGAAGGTAAAGGAAAAAGTAAAAAGCAAATGTCATATTGTAATGAT…	Liu et al. 2022b
Green algae	rns-420	ON402240	Ulva meridionalis	AATTAAAAATGCGACAAGTATGACTTAATTAATCAGGTGAAATTCCTGTACGCAAAAACTCTGCGTACTTTTTAAATGACATGCGTACTAGGCTCTTGGTTTAGTAAGTGTGAAGACTCATTTTAAAAAGAGTATGCGCAAGGCAAAATTAATTGAACTGGCGTTTAAAGCTTATATGTTAGAAGACTTAGCATCTGGCTTGCTTGGTTGAGTTTTAAAAAGATATATTAGTATAGCCGGTGCCTAAACGCATAATAAATTGTAATTAAGTATGAACTTGGTAAGCCTTATAGGTTCTAAATAGATATATATGCTACTAGTTAGAGGGCTGTTCGTAAGATGGGCTATCGCCTAGAAGGTAAAGGAAAAAGTAAAAAGCAAATGTCATATTGTAATGAT…	Liu et al. 2022b
Green algae	rns-420	KU189740	Ulva linza	GTGCGACAAGTATGACTTAATTAATAGAGTGTAATCCTCTTACGCAAATAACTCTGCGTACCTGTAAACTCACATGCGTGCTAAGCCCCTGGTTTAGCATGTATGAAGACTGGGCTAACGGGAATGTGTGTATGGTAAATTAAGTGAATTGGTGTAAGCTTATGTGGTAGAGCAGCACGTCTGGCTCGTGCTGTTGAGTTTTCAAAAATCACAAAAGTATAGCCAATACCTAAGCGCACAATAAATTGTGATTAAGTATGAACTTGGTAAGCCTTATAGGTTCTAAATAATATTTAAATCATATTTAGAGGGCCGTTCGTAAGATGGGCTATCGCCTAGAAGGTAGAAGAGAAAGCAAAAAGCGAATGCAGTGCTGTAATGGCGCTGATAAATACAATT…	Liu et al. 2022a
Green algae	rns-420	KX455878	Ulva flexuosa	GTGCGACAAGTATGACTTAATTAATAGAGTGTAATTCTCTTACGCAAATAACTCTGCGTACCTGAAAATTCACATGCGTGCTGAGCCCTTGGTTTAGCATGTATGAAGACTGAACTAACAGGAATGTGTGTATGGTAAATAAAGTGAATTGGTGTAAGCTTATGTGGTAGGGCAGCGCGTCTGGCTCGTGTTGTTGAGTTTTCAAAAATCACAAAAGTATAGCCAATACCTAAGCGCACAATAGATTGTAATTAAGTATGAACTTGGTAAGCCTTATAGGTTCTAAATAATATGTGTTATTTAGAGGGTCGTTCGCAAGATGGGCTATCGCCTAGAAGGTAGAAGAGAAAGCAAAAAGCGAATGCGGTGCTGTAATGATGCTGATAAATACAATTGTAT…	Liu et al. 2022a
Green algae	rns-420	KY626326	Ulva flexuosa	GTGCGACAAGTATGACTTAATTAATAGAGTGTAATTCTCTTACGCAAATAACTCTGCGTACCTGAAAATTCACATGCGTGCTGAGCCCTTGGTTTAGCATGTATGAAGACTGAACTAACAGGAATGTGTGTATGGTAAATAAAGTGAATTGGTGTAAGCTTATGTGGTAGGGCAGCGCGTCTGGCTCGTGTTGTTGAGTTTTCAAAAATCACAAAAGTATAGCCAATACCTAAGCGCACAATAGATTGTAATTAAGTATGAACTTGGTAAGCCTTATAGGTTCTAAATAATATGTGTTATTTAGAGGGTCGTTCGCAAGATGGGCTATCGCCTAGAAGGTAGAAGAGAAAGCAAAAAGCGAATGCGGTGCTGTAATGATGCTGATAAATACAATTGTAT…	Liu et al. 2022a
Green algae	rns-420	MH730971	Ulva expansa	GTGCGACAAGTATGACTTAATTAATAGAGTGCAATTCTCTTACGCAAATAACTCTGCGTACCTGTAAACTCACATGCGTGCTGAGCCCTTGGTTTAGCGCGTATGAAGACCGGGCTAACGGGAATGTGTGTATGGTAAATAAAGTGAATTGGCGTAAGCTTATGTGGTAGGGCAGCGCGTCTGGCTCGTGTTGTTGAGTTTTCAAAAATCGCAAAAGCATAGCCAATACCTAAGCACACAATAGATTGTGATTAAGTATGAACTTGGTAAGCCTTATAGGTTCTAAATAATACATGTTATTTAGAGGGCCGTTCGTAAGATGGGCTATCACCTAGAAGGTAGAAGATAAAGCAAAAAGCGAATGTGGTGCTGTAATGGCGCCGATAAATACAATTGTAT…	Liu et al. 2022a
Green algae	rns-420	MN389526	Ulva lacinulata	GTGCGACAAGTATGGCTTAATTAATAGAGTGTAATTCTCTTACGCAAATAACTCTGCGTACCTGTAAATTCACATGCGTGCTGAGCCCTTGGTTTAGCATGTATGAAGACTGGGCTAACAGGAATGTGCGTATGGTAAATAAAGTGAATTGGTGTAAGCTTATGTGGTAGGGCAGCGCGTCTGGCTCGTGTTGTTGAGTTTTCAAAAATCACAAAAGTATAGCCAATACCTAAGCGCACAATCGATTGTAATTAAGTATGAACTTGGTAAGCCTTATAGGTTCTAAATAAATAAATTTTTATTTAGAGGGCCGTTCGTAAGATGGGCTACCACCTAGAAGGTAGAAGAGAAAGCAAAAAGCGAATGCAGTGCTGTAATGGTGCTGATAAATACACTTGT…	Liu et al. 2022a
Green algae	rns-420	MN861072	Ulva meridionalis	GTGCGACAAGTATGACTTAATTAATAGAGTGTAATTCTCTTACGCAAATAACTCTGCGTACCTGAAAATTCACATGCGTGCTGAGCCCTTGGTTTAGCATGTATGAAGACTGAACTAACAGGAATGTGTGTATGGTAAATAAAGTGAATTGGTGTAAGCTTATGTGGTAGGGCAGCGCGTCTGGCTCGTGTTGTTGAGTTTTCAAAAATCACAAAAGTATAGCCAATACCTAAGCGCACAATAGATTGTAATTAAGTATGAACTTGGTAAGCCTTATAGGTTCTAAATAATATGTGTTATTTAGAGGGTCGTTCGCAAGATGGGCTATCGCCTAGAAGGTAGAAGAGAAAGCAAAAAGCGAATGCGGTGCTGTAATGATGCTGATAAATACAATTGTAT…	Liu et al. 2022a
Green algae	rns-420	MT179357	Ulva lacinulata	GTGCGACAAGTATGGCTTAATTAATAGAGTGTAATTCTCTTACGCAAATAACTCTGCGTACCTGTAAATTCACATGCGTGCTGAGCCCTTGGTTTAGCATGTATGAAGACTGGGCTAACAGGAATGTGCGTATGGTAAATAAAGTGAATTGGTGTAAGCTTATGTGGTAGGGCAGCGCGTCTGGCTCGTGTTGTTGAGTTTTCAAAAATCACAAAAGTATAGCCAATACCTAAGCGCACAATCGATTGTAATTAAGTATGAACTTGGTAAGCCTTATAGGTTCTAAATAAATAAATTTTTATTTAGAGGGCCGTTCGTAAGATGGGCTACCACCTAGAAGGTAGAAGAGAAAGCAAAAAGCGAATGCAGTGCTGTAATGGTGCTGATAAATACACTTGT…	Liu et al. 2022a
Green algae	rns-420	MT179358	Ulva sp. A AF-2021	GTGCGACAAGTATGGCTTAATTAATAGAGTGCAATTCTCTTACGCAAATAACTCTGCGTACTTGTAAACCACATGCGTGCTAAGCCCCTGGTTTAGCGTGTATGAAGACTGGGCTAACAAGAATGTGCGTATGGTAAATAAAGTGAATTGGTGCAAGCTTATGCGGTAGGATAGCGCGTCTGGCTCGCGTTGTTGAGTTATTAAAAACCGCAAAAGTATAGCCAATACCTAAGCGCACAATAAATTGTGATTAAGTATGAACTTGGTAAACCTTATAGGTTCTAAATAAATTATTTAGAGGGCTGTTCGTAAGATGGGCTATCGCCTAGAAGGTAGAAGAGAAAGCAAAAAATAGGTTCTAAATAAATTATTTAGAGGGCTGTTCGTAAGATGGGCTAT…	Liu et al. 2022a
Green algae	rns-420	MZ571476	Ulva intestinalis	GTGCGACAAGTATGACTTAATTAATAGAGTGCAATTCTCTTACGCAAATAACTCTGCGTACTTGCAAAACCACATGCGTGCTAAGCTCCTGGTTTAGCATGTATGAAGACTGGTCTAACAAGAATGTGTGTATGGTAAATAAAGTGAATTGGTGTAAGCTTATGCGGTAGGATAGCGCGTCTGGCTCGCGTTGTTGAGTTATTAAAAATCGCAAAAGTATAGCCAATACCTAAGCGCACAATAAATTGTGATTAAGTATGAACTTGGTAAGCCTTATAGGTTCTAAATAATCAAAATATATTGATTATTTAGAGGGCTGTTCGTAAGATGAGCTATCACCTAGAAGGTAGAAGAGAAAGCAAAAAGCGAATGCAGTGCTGTAATGGTGCTGATAAATAC…	Liu et al. 2022a
Green algae	rns-670	MN853878	Ulva sp.	GTGCGACTCGTTTTACAGAAAAGTATTAAAAATAATACGTACTGTAAGTAATACACTTTGTGTTTATAACTGTGATTATTTGCTGGTGAAAAACCAGACGTCGTAGGAGCCGATGAAAAGCGTAACCCGCATGCCTTTTAGGGTATGAAGCCGGGTTAAACGGGATGAACTTTCGCTAACTTGAGACAAAAACAAGGGGGGGAAGGACGAATCTTTAGCAAAGAGCATATGATTAGTCAACGAATCTGTGATAACGCATCGTTAATCTAGCTTATACAGTTGAGGCATGGTATATTACCGACCATGTTGTTCCTTCTAATAACTGTCGGTGTTTAGCAGAAATCTAAGTGCTCATAATTTAGTAATCACGGAACGAGGAAATCTCAAGCTAGCAACCTT…	Liu et al. 2022b
Green algae	rns-670	ON402240	Ulva meridionalis	GTGCGACTCGTTTTACAGAAAAGTATAAAATACGTACTGTAAGTAATACACTAACTTTATTTGTGTTTATAACTGTGATTATTTGCTGGTGAAAAACCAGACGTCGCGGGAGCCGACGAAAAGCATAACCCGCATGCCTTTTGGGGTGTGAAGCCGGGTTAAACGGGATGAAGTTTACGTAAAACGACGAATCTCTAGCAAGGAGTATATGATTAGTCAACAAATCTGTGATGACGCATCGTAAATCGAATCCAATAACTACAGTTGAAACATGATATATTACCGATCATGTGGTTCCTTCAAAAGAACTGTCGGTGTTTAGCAGAAATCTAAGTACTCATAATTAAGTAATTACGGAACGAGGAAATCTCAAGCTAGCAACCTTTTATAAGGAGAGGG…	Liu et al. 2022b
Green algae	rns-670	ON402236	Ulva meridionalis	GTGCGACTCGTTTTACAGAAAAGTATAAAATACGTACTGTAAGTAATACACTAACTTTATTTGTGTTTATAACTGTGATTATTTGCTGGTGAAAAACCAGACGTCGCGGGAGCCGACGAAAAGCATAACCCGCATGCCTTTTGGGGTGTGAAGCCGGGTTAAACGGGATGAAGTTTACGTAAAACGACGAATCTCTAGCAAGGAGTATATGATTAGTCAACAAATCTGTGATGACGCATCGTAAATCGAATCCAATAACTACAGTTGAAACATGATATATTACCGATCATGTGGTTCCTTCAAAAGAACTGTCGGTGTTTAGCAGAAATCTAAGTACTCATAATTAAGTAATTACGGAACGAGGAAATCTCAAGCTAGCAACCTTTTATAAGGAGAGGG…	Liu et al. 2022b
Green algae	rns-670	ON402237	Ulva meridionalis	GTGCGACTCGTTTTACAGAAAAGTATAAAATACGTACTGTAAGTAATACACTAACTTTATTTGTGTTTATAACTGTGATTATTTGCTGGTGAAAAACCAGACGTCGCGGGAGCCGACGAAAAGCATAACCCGCATGCCTTTTGGGGTGTGAAGCCGGGTTAAACGGGATGAAGTTTACGTAAAACGACGAATCTCTAGCAAGGAGTATATGATTAGTCAACAAATCTGTGATGACGCATCGTAAATCGAATCCAATAACTACAGTTGAAACATGATATATTACCGATCATGTGGTTCCTTCAAAAGAACTGTCGGTGTTTAGCAGAAATCTAAGTACTCATAATTAAGTAATTACGGAACGAGGAAATCTCAAGCTAGCAACCTTTTATAAGGAGAGGG…	Liu et al. 2022b
Green algae	rns-670	ON402238	Ulva meridionalis	GTGCGACTCGTTTTACAGAAAAGTATAAAATACGTACTGTAAGTAATACACTAACTTTATTTGTGTTTATAACTGTGATTATTTGCTGGTGAAAAACCAGACGTCGCGGGAGCCGACGAAAAGCATAACCCGCATGCCTTTTGGGGTGTGAAGCCGGGTTAAACGGGATGAAGTTTACGTAAAACGACGAATCTCTAGCAAGGAGTATATGATTAGTCAACAAATCTGTGATGACGCATCGTAAATCGAATCCAATAACTACAGTTGAAACATGATATATTACCGATCATGTGGTTCCTTCAAAAGAACTGTCGGTGTTTAGCAGAAATCTAAGTACTCATAATTAAGTAATTACGGAACGAGGAAATCTCAAGCTAGCAACCTTTTATAAGGAGAGGG…	Liu et al. 2022b
Green algae	rns-670	ON402239	Ulva meridionalis	GTGCGACTCGTTTTACAGAAAAGTATAAAATACGTACTGTAAGTAATACACTAACTTTATTTGTGTTTATAACTGTGATTATTTGCTGGTGAAAAACCAGACGTCGCGGGAGCCGACGAAAAGCATAACCCGCATGCCTTTTGGGGTGTGAAGCCGGGTTAAACGGGATGAAGTTTACGTAAAACGACGAATCTCTAGCAAGGAGTATATGATTAGTCAACAAATCTGTGATGACGCATCGTAAATCGAATCCAATAACTACAGTTGAAACATGATATATTACCGATCATGTGGTTCCTTCAAAAGAACTGTCGGTGTTTAGCAGAAATCTAAGTACTCATAATTAAGTAATTACGGAACGAGGAAATCTCAAGCTAGCAACCTTTTATAAGGAGAGGG…	Liu et al. 2022b
Green algae	rns-670	KP720617	Ulva sp.	GTGCGACTCGTTTTACAGAAAAGTATCAAAGAAAATGCGTACTGTAAGTAATACACATTTGTGGTTATAACTGTGGTTATTTGCTGGTGAAAAACCAGACGTCGTGGGAGCCGACGAAAAGCGTAACCCGCATGCTCTTTTGAGGTGTGAAGCCGGGTTAAACGGGATGAACTTTCGCTATTGCAAAAGCAAGGGGGGAAACGACGAATCCCTAGCAAGGAGTATAAGATTAGTCAACGAATCTGTGACTACGCATCGTTAATCGAATTAATACAGTTGAGACATGGTATATTACCGATCATGTAGTTCCTTCTAATAACTGTCGGTGTCTAGCAGAAATCTAAGTGCTCATAATTAAGTAATCACGGAACGAGGAAAATTCAAGCTAGCAACCTTTTA…	Liu et al. 2022a
Green algae	rns-670	MN861072	Ulva meridionalis	GTGCGACTCGTTTTACAGAAAAGTATTAAAAATAATACGTACTGTAAGTAATACACTTTGTGTTTATAACTGTGATTATTTGCTGGTGAAAAACCAGACGTCGTAGGAGCCGATGAAAAGCGTAACCCGCATGCCTTTTAGGGTATGAAGCCGGGTTAAACGGGATGAACTTTCGCTAACTTGAGACAAAAACAAGGGGGGGAAGGACGAATCTTTAGCAAAGAGCATATGATTAGTCAACGAATCTGTGATAACGCATCGTTAATCTAGCTTATACAGTTGAGGCATGGTATATTACCGACCATGTTGTTCCTTCTAATAACTGTCGGTGTTTAGCAGAAATCTAAGTGCTCATAATTTAGTAATCACGGAACGAGGAAATCTCAAGCTAGCAACCTT…	Liu et al. 2022a
Green algae	rns-670	KX455878	Ulva flexuosa	GTGCGACTCGTTTTACAGAAAAGTATTAAAGATAATACGTACTGTAAGTAATACACTTTGTGTTTATAACTGTGATTATTTGCTGGTGAAAAACCAGACGTCGTAGGAGCCGACGAAAAGCATAGCCCGCATGCCTTTTGAGGTGTGAAGCCGGGTTAAACGGGATGAAGGAAACGACGAATCTCTAGCAAAGAGCATATGATTAGTCAACGAATCTGTAATAACGCATCGTTAATCTAATTTATACAGTTGAGACATGGTATATTACCGACCATGTTGTTCCTTCTAATAACTGTCGGTGTTTAGCAGAAATCTAAGTGCTCATAATTTAGTAATCACGGAACGAGGAAACCTCAAGCTAGCAACCTTTATAAGGAGAGGGCTAACTGCTCGCTAACT…	Liu et al. 2022a
Green algae	rns-670	KY626326	Ulva flexuosa	GTGCGACTCGTTTTACAGAAAAGTATTAAAGATAATACGTACTGTAAGTAATACACTTTGTGTTTATAACTGTGATTATTTGCTGGTGAAAAACCAGACGTCGTAGGAGCCGACGAAAAGCATAGCCCGCATGCCTTTTGAGGTGTGAAGCCGGGTTAAACGGGATGAAGGAAACGACGAATCTCTAGCAAAGAGCATATGATTAGTCAACGAATCTGTAATAACGCATCGTTAATCTAATTTATACAGTTGAGACATGGTATATTACCGACCATGTTGTTCCTTCTAATAACTGTCGGTGTTTAGCAGAAATCTAAGTGCTCATAATTTAGTAATCACGGAACGAGGAAACCTCAAGCTAGCAACCTTTATAAGGAGAGGGCTAACTGCTCGCTAACT…	Liu et al. 2022a
Green algae	rns-670	MH730971	Ulva expansa	GTGCGACTCGTTTTACAGAAAAGTATTACAAATAATACGTACTGTAAGTAATACACTTTGTGTTTATAACTGTGATTATTTGCTGGTGAAAAACCAGACGTCGTGGGAGCCGACGAAAAGCATAGCCCGCATGCTTTTTTTAGCCAAGCCAACAAAGGCAAAGGGTTATTCAAAAGGTGTGAAGCCGGGTTAAACGGGGTGAAGTAAACGACAAATCCCTAGCAAAGAGCATATGATTAGTCAACGAATCTGTGATAACGCATCGTTAATCTAATACATACAGTTGAGGCATGGTATATTACCGATCATGCTGTTCCTTCTAATAACTGTCGGTGTTTAGCAGAAATCTAAGTGCTCATAATTTAGTAATCACGGAACGAGGAAACCTCAAGGTAGTAA…	Liu et al. 2022a
Green algae	rns-670	MT179358	Ulva sp. A AF-2021	GTGCGACTCGTTTTACAGAAAAGTATTACAAATAATACGTACTGTAAGTAATACACTTTGTGTTTATAACTGTGATTATTTGCTGGTGAAAAACCAGACGTCGTGGGAGCCGACGAAAAGCATAGCCCGCATGCCTTTTGAGGTGTGAAGCCGGGTTAAACGGGATGAAGGAAACGACGAATCTCTAGCAAAGAGCATACGATTAGTCAACGAATCTGTGATAACGCATCGTTAATCTAATACATACAGTTGAGGCATGGTATATTACCGATCATGTTGTTCCTTCTAATAACTGTCGGTGTTTAGCAGAAATCTAAGTGCTCATAATTTAGTAATCACGGAACGAGGAAACCTCAAGCTAGCAACCTTTAGAAGGAGAGGGCTTACAGCTCGCTAACT…	Liu et al. 2022a
Green algae	rns-670	KU189740	Ulva linza	GTGCGACTCGTTTTACAGAAAAGTATTAAAAATAATACGTACTGTAAGTAATACACTTTGTGTTTATAACTGTGATTATTTGCTGGTGAAAAACCAGACGTCGTAGGAGCCGACGAAAAGCGTAGCCCGCATGCCTTTTGGGGTGTGAAGCCGGGTTAAACGGGATGAAGGAAACGACGAATCTCTAGCAAAGAGCATATGATTAGTCAACGAATCTGTGATAACGCATCGTTAATCTAATTTATACAGTTGAGACATGGTATATTACCGACCATGTTGTTCCTTCTAATAACTGTCGGTGTTTAGCAGAAATCTAAGTGCTCATAATTTAGTAATCACGGAACGAGGAAACCTCAAGCTAGCAACCTTTATAAGGAGAGGGCTAACAGCTCGCTAACT…	Liu et al. 2022a
Green algae	rns-670	MH013470	Ulva flexuosa	GTGCGACTCGTTTTACAGAAAAGTATTAAAGATAATACGTACTGTAAGTAATACACTTTGTGTTTATAACTGTGATTATTTGCTGGTGAAAAACCAGACGTCGTAGGAGCCGACGAAAAGCATAGCCCGCATGCCTTTTGAGGTGTGAAGCCGGGTTAAACGGGATGAAGGAAACGACGAATCTCTAGCAAAGAGCATATGATTAGTCAACGAATCTGTGATAACGCATCGTTAATCTAATTTATACAGTTGAGACATGGTATATTACCGACCATGTTGTTCCTTCTAATAACTGTCGGTGTTTAGCAGAAATCTAAGTGCTCATAATTTAGTAATCACGGAACGAGGAAACCTCAAGCTAGCAACCTTTATAAGGAGAGGGCTAACTGCTCGCTAACT…	Liu et al. 2022a
Green algae	rns-670	MZ438677	Ulva prolifera	GTGCGACTCGTTTTACAGAAAAGTATTAAAAATAATACGTACTGTAAGTAATACACTTTGTGTTTATAACTGTGATTATTTGCTGGTGAAAAACCAGACGTCGTAGGAGCCGACGAAAAGCGTAGCCCGCATGCCTTTTGGGGTGTGAAGCCGGGTTAAACGGGATGAAGGAAACGACGAATCTCTAGCAAAGAGCATATGATTAGTCAACGAATCTGTGATAACGCATCGTTAATCTAATTTATACAGTTGAGACATGGTATATTACCGACCATGTTGTTCCTTCTAATAACTGTCGGTGTTTAGCAGAAATCTAAGTGCTCATAATTTAGTAATCACGGAACGAGGAAACCTCAAGCTAGCAACCTTTATAAGGAGAGGGCTAACAGCTCGCTAACT…	Liu et al. 2022a
Green algae	rns-670	KT428794	Ulva prolifera	GTGCGACTCGTTTTACAGAAAAGTATTAAAAATAATACGTACTGTAAGTAATACACTTTGTGTTTATAACTGTGATTATTTGCTGGTGAAAAACCAGACGTCGTAGGAGCCGACGAAAAGCGTAGCCCGCATGCCTTTTGGGGTGTGAAGCCGGGTTAAACGGGATGAAGGAAACGACGAATCTCTAGCAAAGAGCATATGATTAGTCAACGAATCTGTGATAACGCATCGTTAATCTAATTTATACAGTTGAGACATGGTATATTACCGACCATGTTGTTCCTTCTAATAACTGTCGGTGTTTAGCAGAAATCTAAGTGCTCATAATTTAGTAATCACGGAACGAGGAAACCTCAAGCTAGCAACCTTTATAAGGAGAGGGCTAACAGCTCGCTAACT…	Liu et al. 2022a
Green algae	rns-670	KU161104	Ulva prolifera	GTGCGACTCGTTTTACAGAAAAGTATTAAAAATAATACGTACTGTAAGTAATACACTTTGTGTTTATAACTGTGATTATTTGCTGGTGAAAAACCAGACGTCGTAGGAGCCGACGAAAAGCGTAGCCCGCATGCCTTTTGGGGTGTGAAGCCGGGTTAAACGGGATGAAGGAAACGACGAATCTCTAGCAAAGAGCATATGATTAGTCAACGAATCTGTGATAACGCATCGTTAATCTAATTTATACAGTTGAGACATGGTATATTACCGACCATGTTGTTCCTTCTAATAACTGTCGGTGTTTAGCAGAAATCTAAGTGCTCATAATTTAGTAATCACGGAACGAGGAAACCTCAAGCTAGCAACCTTTATAAGGAGAGGGCTAACAGCTCGCTAACT…	Liu et al. 2022a
Green algae	rns-670	MH013467	Ulva sp. TM637	GTGCGACTCGTTTTACAGAAAAGTATTAAARATAATACGTACTGTAAGTAATACACTTTGTGTTTATAACTGTGATTATTTGCTGGTGAAAAACCAGACGTCGTAGGAGCCGACGAAAAGCATAGCCCGCATGCCTTTTGAGGTGTGAAGCCGGGTTAAACGGGATGAACTTTCGCTATTGCAAAAGCAAGGGGGAAACGACGAATCTCTAGCAAAGAGCATATGATTAGTCAACGAATCTGTGATAACGCATCGTTAATCTAATTTATACAGTTGAGACATGGTATATTACCGACCATGTTGTTCCTTCTAATAACTGTCGGTGTTTAGCAGAAATCTAAGTGCTCGTAATTTAGTAATCACGGAACGAGGAAACCTCAAGCTAGCAACCTTTATAAG…	Liu et al. 2022a
Fungi	cox1-381	KC993191	Ogataea philodendri	GTGCGCCATTTAATTGATATAATTTTTGAGTGTATATACTCCACTTTAGTTTTTTCATATTACTATTACTTAAAACAATTTATATCATCTAATCTATTTAAAAATAAATTAAAATCTATAACAACTACTAATAATAATCATCGTTATTCAACAAAAGTTGAATATTTAGATATTATTCCTAATAATACATGTAAAGATTTAATTATTTGAAATTCAGAATATAATATATCTACTTATACTACTAAATTTATTTCTAAAAATGAAAAAGATATTATCGCTTTAACTCATTTTAACAAATCTGTATTAATTGGTTCATTATTATCTGATTCTTATATAGAAAAAAATGGTAATTGAAATCCTAGAATTAGATTTGAGCATTCTGTACATGCATTTAGTTAT…	Megarioti et al. 2020
Fungi	cox1-926	AB697988	Lentinula edodes	GTGCGCCATCTCATTATATGTGCCGTTAAGGGTAAATCCTTCATCGAAATCCTTTTCTAATGTTAATTCTTTATTAGAAAAAAATTACTCTACAAATTCTTCTTGTAAGCAAATAACCTTATGGGATAAACAAATAGGCATAAATTCAATGAGTTTTAAATCTAAATTAACAAATAGTGAAAAAAATCTTCTTAATTTAACACCAAGAGCTAAGAGTATTATTATAGGTTTAATTTTATCTGATGCTTGGTTACAAAAAAGAGGTTCTTGGAATTCTAGAATTGGGTTTAAACAGTCTATTAATAATTTCCCTTATTTGTGGCACGTTTACAATGAACTTGCTTATCTGTGCTCAAGTTTTCCCTTGGCTGCTAAAGCTATTACAAGAGGTAAAATTTT…	Megarioti et al. 2020
Fungi	cox1-926	AF404306	Rhizophydium sp. 136	GTGCGACATTTCATTTTATATACCCTTGAGTGTAAATACTCCTTCACAATTAAAATTAAATAAATTTAATAATTTGATATATAAAAAATATCATAATAATATAAAAACTGATCATCAATTAACTTAGTGGAATAAACCCCTAGGATTAACTTCAATGTATAATAAATCTAAATTAACTAAATTAGAATTAACTAATATAGGTATAACACCTAGACAAAGAAGTATTATAATAGGAATTTAGCTTTCAGATGGTTGGATGCAATCTCGTAAAGGTTGGAATCCACGTATAGCAATAAAACAATCTGTTAAAAATTTTAATTATTTATGGTCAATTTTTGAAGAATTAGCTTCTTTATGTTCTATTTATCCATATCCTTCTAAAAATTTAAAGAGAGGTAA…	Megarioti et al. 2020
Fungi	rnl-1787	KF366612	Endoconidiophora polonica	GTGCGACCTGCAGAGTCTAGTTTGTGTTTGTTGTTAATACCCAACCCCGAAGGGGTTGGGGAGCCCTGTGGCTCCGCCACAGGTCTTATTAACTCCGTAGGTAGTAGATCTTTATTATTATTATTGATAATATACTTAATCCCTATATAAGGTGCGAATTTGGTAACGAATTGGTTCTAAGCTTATAGAAAAATATTAATATTTTTTAAATACATTAAAATATTGATAGGGAATTATTACTATGGGTAACTTGTGAACTTCTGATTGAGGTGTCGTAATAAACAGCATATCGAAAGTATTTGATACGATATTTGAGAAAAGAATTGATATACTTTTAATGTATCAATTGATCTACCATTTCTCCGGCACAGAGGAAGACCCTAAGGTAATTATTTAATA…	Sethuraman et al. 2013
Fungi	rnl-2059	KF366612	Endoconidiophora polonica	GTGCGACTAGATAATGACTTAATAATAATGTGGTGTAACCCCACCAAATAACCCATTATTTGAGCTCGATACAGCATGCATTAGGAGTAATTCTTTTGTGTGAAGCCTGTAAAAATTTCCAGCCTAATTTATTCTCGAGAGATATTTTGAGGTTGGTGAGCTAGACTATTAAGGGTAGGAATACAAATCCACGTTTGAAGCGTATTAGCTAGGTTTGAGAAAAGATATAGTTGATTGTAGAAAAAATTTCTCGTTTTTTTCTTTATGGGTCTAATATCAACATACGTATAGTGGGACCCTAAAATAGTTATAAAAGTGTTATTAAGTAAACTAGGTAAGCCCCTTATTACCCTTTAAGTATTTTTATTTGAAGGAAGTTAAATTGTAAAGTTTAATATA…	Sethuraman et al. 2013
Fungi	rnl-2059	FQ311469	Sporisorium reilianum SRZ2	GTGCGACAAGAAGTCTATTATAGCAATGAGGTGAAAACCCTCCTGATAATCCATTATCTGAGCTCAAGTGGCATGCTAGAGTAGTAATACTTTAGTGTGAAGCCCACCTAAATCCATCTATCAATCATATTTGAATAGATGGTGAGCTAGTTATCTATGAACAACATAAGTGAATTCACGTTAGAAGCGTAGAACTGACGATTATTCTTTAAAATAATCGATTGTTGAATGTAGTAAAGTGTTCCCGTACTTTACTTTATGGATCTAATTTCAACCTACGTATAGTGGGGTTCTAAGGATAACATTAAAGTGCTATAATAGAAACTTGGTAAGCCCAATAGTAACTATTATTTATTAATAGAGGTTTTACTGTAAAGTAAAATAACTACTAGTGGGTAA…	Pfeifer et al. 2012
Fungi	rnl-2059	AB697988	Lentinula edodes	AACTTAAATTAAATAACTGAAGATATAAAATAAATTGCGACTAGAATAAATTTATATTAACAATGTGGAGAATAACCACCTAATAACCCATTATTTGAGCTCAAACAGCATGCGTTAGAAGTAATTTTAAAGCATGAAGCCTGTTTAAATGGAGCTAGATTTCTAAGGACAATGTAATGTGAATTCATGTAAGCAATTATTGTTTGTAGAAAAACTTCCCGTGTTTTTCTTTATGGGTCTTAATACAATATTTTGTATAGTGAAGTCCTAAGGAAATCATTAAAGTGTTAATATAAAAACTAGGTAAGCCCAATAGTGACCAATTAAATTTTTTATTTTGATTGGAGGTTTCTTCTGTGAAGAGAAAATAACCATTAGTGGGTAGAGGAAATTCAAAAA…	Pfeifer et al. 2012
Fungi	rnl-2059	HQ540074	Limacella glischra	AATTTAAATACCTTGGATGGTAAATTGCGACTAGATAAGTTTATATTTACAATGTGGTGAGCTTAAGCTTAATCCACCTAATAATCCATTATTTGAGCTCAAACAGCATGCGTTAGAAGTAATTTTAAAGCATGAAGCCTGTTAAACTAGAGCTAGATATTTATGAACAATGTAATGTGAATTCACGTTTGAAATGTTAATAACAAGTAGAAAATTTTTCCGTAATTTTCTTAATGGGTCGAAATAGTTATTATCATATAGTGAAGTTCTAAGAATATCGTAAATGTGTAAATATAAAAACTAGGTAAGCCCAATAATGACCAATCATTTTTATTTTATTGGAGGTTCAATTGTGAGATTGAATAACCGTTAGTGGGTAGAGGAAATTCAAAAAAGCAA…	Pfeifer et al. 2012
Fungi	rnl-2059	AF087656	Cyclocybe aegerita	AACTTAAATAAACCTGGATAAAATTGCGACTAGCTAAGTTTATATTAATAATGTGGTGAAACCCCACCAAATAATCCATTATTTGAACTCTAAACAGCATGCGTTAGAAGTAATTTTAAAGCATGAAGCCTGTAAATTAAATTAAGAGTTAGATACTTATGGATAATGTAATGTGAATTCACGGTTGAAGTGTAAATATTAAGAGTAGGAAAATTTCCCGCATTTTCCTTAATGGGTCCGCATGTTAATATTACATATAGTGGAATCCTAAGAGTATCATTAAAGTGTTAATATAAAAACTAGGTAACCCCAATTACATCCAATTTTTATATTGGAGGTTTCATTTGTGAAGGTGAAATAACTGTAAGTGGGTAAAGGAAATTCAAAAAAGCAAAAGCC…	Pfeifer et al. 2012, Toor et al. 2002
Fungi	rns-788	AF029891	Cryphonectria parasitica	GTGCGATCTGAAGTCTTTGATTAGAACTGTTGACAAAATTATTATAAATAGTAAACATTAAGGGTGGATAGCCATCGTTTGCTGCGTACTAAGTATGTATGCACCCTGTAGATGATTTTGTTTTATAAAATAAAGATTCAACAATGTATTTCGTTTTACATTAGTCTATCTAGATATGCATAACGGGTAACTGTTTTGTATAAAGCTCTAGAGAAAAGTATTCTAAAAAGAATATTGGCTTTCTTCTATGGTTAGAGAAATCGAATCAATGTAATTAAAATTTTACTTATTCTTTAAGGATACATTATATTATATATAGTGAACTGGCATTTAACGTGTCCTTGGTTAAATGAAAACGAACACGTAGTTAGTAAAATAAAGTTGGAATCTAAGGAAGAG…	Toor et al. 2002, Li et al. 2011
Fungi	rns-788	FR773980	Aleurobotrys botryosus	GTGCGACTTGTAAAGTCTAAATATTGTATTGTACTTTAAGTACATTATCTTTTGTCTGATAATAGCCAACCTAGACATGCAAGAGCAGGCTTTGGGGCTTTGCCCTACCGTCTGTTATCAGTAATGATTTTGTGTGAAGCTTTGGGGTAAAGTTATTAAGAGGTTATCTACCTTAATATTAAAGTAGGGTTAAATTGCTTTTTATGCTAAGCAGCGTAACACTTTAGTTTAATATTTAACGAAGGCTGATTCCTATGGTTAGGGAAACCGAACTTATGTATTTAAAGTATATTAATTAGACAAGTAATTGTCCTGGTTACTTGTAGGCAAACATATTAGTTAATATTACAAAGTAAGAACCTAAGAGAATCTATTGTACATATTTAGAAACAAGGTAAT…	Li et al. 2011
Fungi	rns-788	EU546103	Mycoacia gilvescens	GTGCGACTTGCAAAGCTTAAACATTATATTGTATTTTTTAAAATACATTATTTTTCGTCTAATAATAGCCAACCTAGACATGCATGACTAGTAATAGAAATGTTTGAAGCTCTAGGGTAAAATTAACTGGGTTATCGACCCTATGCTATACATTTTTATAGCTATTAATGAAGGCTGATTTCTATGGTTAGGGAAACCGAACTTATGTAAATAAAGTTTATTAACTAGGCAACTAATCGTCCTGGTTAGTTTGAAGACGAACAAACAGTTAATATTTCAAAGTAAGAACCTAAGGAAATCTATCGTATATGTTTAGGAACAGGAAGACCTATAACTTGCGACATATTTGTTGCTAGCTTGTGCGCCGAGCATAGTATTTGGTTAGAGGTATATGATTTA…	Li et al. 2011
Fungi	rns-788	FR773978	Grifola frondosa	GTGCGACTTGAAAAGTCTAAATACTGTATTGTACTTAAAGTACATTATCATTCGTCTGGTAATAGCCAACCTGGATATGCAAGATATATTTTTACCAGTAATGGTCTTGTGTAAAGCTTCAGGGTAAAGTTAATTAAAGGTTATCCACCTTAAATTTGTATATAAATGCAAAAATTTAACTAAGGCTGATACCTAAGGTTAGGGAAACCGAACTTATGTGGTAAAGGTTATTCATTAGACAATTAATTATCCTAGTTAGTTGTAGACGAACAAATAATGAATAAATCAAAGTAAGAACCTAAGGGAATCTAACGTACGTATTTAGGAACAAGGTAATGCCTATAACCTGCAATTTATTGCTAGCTTTATCGTGAGGTAAAGTACATGGTTAGAGGTAAT…	Li et al. 2011
Fungi	rns-788	FR773979	Pycnoporellus fulgens	ATTAAATTGCGACCTGAAAAGCTTATTTAAGTATAGCGGAATTAATCCGTCATAATAATCCATCTTATTTGAGTTCCACTTAATAGACTAGCCTGGTAACTAGCTAGGACTAAAGCTTAAGATTTATTTATAATATTTATAATATTAGAATAAATAGGAACTGTCTTCTAAGGTTAGAGAAATCGAATCTATGTAACTAAAGGTTTTATTAATTAGGGTATTCACGGGTCCTTGGTGAGTATCAGATGGACAAATGGTTATAAAATCAAAGTAGGAACCTAAGGAAGACTATTACGTACTTAAATGGGAACAGGGAAACTCCTATAATCTGCTATTAAAAATAAAATAGCAAGGAAATTAGTAATAATTTCTGATAGATTAGAGGAAACAAGACAGCGT…	Li et al. 2011
Fungi	rns-788	AF214475	Ganoderma lucidum	TTTAAATTGCGACCTGAAAAGCTTATTTAAGTATAGCGGAGTAACTCCGTCTAAATATTCCATCTTATTAGAGTTCGCCTTAATAAACGAGCATTGGTAACAATCTAGTTTAAAGCTTAAGGTATAACTAAATCATATAATTTGGTTTGAACTGTCTCCTATGGTTAGAGAAATCGAATCTATGTATTAAAGGTTTTATTAATTAGTATTTTCACGAGTCCTTGGTGATTTTAAGATGGACAAATAATTATAAAATTAAAGTAGGAACCTAAGGAAGACTATTACGTACTTAAATAGGAACAGGGAAACTCCTATAATCTGCTATTTAAATAATAGCAAGGAAATTAGCAATAATTTCTTATAGATTAGAGGAAACAAGACAGCGTTAAAAGCGAAGGC…	Li et al. 2011
Fungi	rns-788	GU723273	Trametes cingulata	TTTAAAATGCGACCTGAAAGTTTATTTAAGTATTGTGGAGTTACTCCATCAAAATATTCCATCTTATTTGAGCTCCTCTTAATAGACTGGATTGGTAACAATTTAGTTTAAAGCTTAAGAAAAGAGCTGTTTCCTATGGTTAGAGAAATCGAATTTATGTAGTAAAGGTTTAATAATTGGTATAATCACGAGTCCTTGGTGATTATAAGATGGACACATCGTTATTAAATCAAAGTAGGAACCTAAGGGAAACTAAACGTACTTAAATAGGAACAGGGAAACTCCTATAATCTGCTTAAAAAAGCAAGGAAATAGGCAACTATTTTTGATAGATTAGAGGAAGCATGATAGCGTTAAAAGCGAAAGCCATTATGTAATGTAGTGGATAGGCTCTTAGGG…	Li et al. 2011
Fungi	rns-788	DQ990920	Neuropogon antarcticus	GTGCGACCTGCTAAGCTTTAGTAAGAACTGTGGTACATTTGGCTGCTATGCCATGATCCGCAAGCAAGTACTATGAATGAATAAAATATATATGCCTTGCTAAGCATCTAGATATTCTACTTCGTTACTTGAAGCGAGAGGGAATACGGCTTGATACCACATTGTATTTCACCTTACAATAGCCTATCTAAATATGCATTACGGGTAACTGTTTTGTATAAAGCTTTAGAGAAAGTATTATTATATTGCTGTTGCTATACTTCTTTTCTGCATGCTTCTTCCGTAGGACAAGCAACAGGAAGGAGCATGAGCATCACTCCATTTAAGTCGCAGCAATTATGATATTGGCTTACTTCTACGGCTAGGGGAACCGAACCAATGTAAATAAAGCTCTGTTCC…	Li et al. 2011
Fungi	rns-952	AB031194	Ophiocordyceps konnoana	GTGCGACAAGAAGCAGATATTAGTAATACGGTGTGATTCCGTTTGGTATTTTCTCTACCTAACACTATTTACACATGTAAATTAGTAATGATTTATGTGAAGCTGTAATGACAATGTAGCCTCTTTTAAATGGGAATGTTAATATAGATATTCTTTTTATATTATCAGGAGCTAGTGTAAGTAAGACATGGAAAGCGAAAGCAAAATTAGCAACGACGCTTCGATATTTGTGTGTTAAGGAAGGTAATAGGTTTTACATACTAATCTATTAGAGAAACCAGATTTCCGACGAAGTAAAGCTATTTCCTAAATCTTATGTAAATTGTGCTGATATCTGAACTTGGTAACCCCTTTATTTTCAGTAATATATTAGATATATATTAAAGAGGTAACATATAA…	Toor et al. 2002, Mullineux et al. 2011
Fungi	rns-952	AB027348	Pleurocordyceps ramosopulvinata	GTGCGACAAGAAGTGGATATTAGTAATACGGTGTGATTCCGTTTGGTATTTTCTCTACCTAACACTATTTACACATGCAAATTAGTAATAATTTATGTGAAGCTGTAAAGACAATGTAGCCTCCCTTAAATGGGAATGTTAATATATTTGTATATATTACCAGGAGCTAGTGTAAGTAAGATATGGAAAGCGAAAGCGAAATTAGCAATGACGCTTTAATACTAGTGCACAAAGGAAGGTAATAGATTTGACATGCTAATCTATTAGAGAAACCATATTTCCGTTAAAGTAAAGCTAATTTCCTAAGTCTTACGTAAATTGTGCTAATATCTGAACTTGGTAACCCCTTTATTTTCAGTAATATATTATATATTAAAGAGGTAACATATAAGACTTTAG…	Toor et al. 2002, Mullineux et al. 2011
Fungi	rns-952	AB027350	Ophiocordyceps sobolifera	GTGCGACAAGAAGCAGATATTAGTAATACGGTGTGATTCCGTTTGGTATTTTCTCTACCTAACACTATTTACATATGCAAATTAGTAATGATTTGTGTAAAGCTGTAAAGACAATGTAGCCTCTCTTAAATGGGAATGTTAATGTAGATACGTTTCTATATTACCTGGAGCTAGTGTAAGTAAGATATGGAAAGCGAAAGCGAAATTAGCTACGACGCTTTAATACAAAGGAAGGTAATAGATTCGACATACTAAGCTATTAGAGAAACCATATTTCCGTTAAAGTAAAGCTGATTTCCTAAGTCTTACGTAAATTGTACTAATATCTGAACTTGGTAACCCCTTTATCTTCAGTAATGTACTAGATATATTAAAGAGGTAATATATAAGACTTTATAA…	Toor et al. 2002, Mullineux et al. 2011
Fungi	rns-952	AB027352	Cordyceps sp. 97003	GTGCGACAAGAAGCGGGTATTAGTAATACGGTGTGATTCCGTTTGGTATTTTCTCTACCTAACACTATTTACACATGCAAATTAGCAATGATTTGTGTAAAGCTGTAAAGACAATGTAGCCTCTCTTAAATGGGAATGTTAATGTAGATACTTTTTCTATATTACCTGGAGCTAGTGTAAGTAAGATATGGAAAGCGAAAGCGAAATTAGCTACGACGCTTTAATACTAGTGCACAAAGGAAGGTGATAGGTTCGACATACTAATCTATTAGAGAAACCATATTTCCGTTGAAGTAAAGCTAATTTCCTAAGTCTTACATAAATTGTGCTAATATCTGAACTTGGTAACCCCTTTATCTTCAGTAATATACTATATATATTAAAGAGGTAATATATAAG…	Toor et al. 2002
Fungi	rns-952	AB027356	Cordyceps sp. 97009	GTGCGACAAGAAGCGGGTATTAGTAATACGGTGTGATTCCGTTTGGTATTTTCTCTACCTAACACTATTTACACATGCAAATCAGTAATGATTTGTGTGAAGCTGTAAAGACAATGTAGCCTCTCTTAAATGAGAATGTTAATATAAATTATATTACCAGGAGCTAGTGTAAATAAGATATGGAAAGCGAAAGCGAAATTAGCAATGACGCTTCAATAATACAACACAGAAGGAAGGTAATAGATTCGACATACTAATCTATTAGAGAAACCATATTTCCGTTGAAGTAAAGCTAATTTCCTAAGTCTTATGTAAATTGTGCTAATATCTGAACTTGGTAACCCCTTTATCTTCAGTAATGTATTTATATATTAAAGAGGTAACATATAAAGCTTAAAA…	Toor et al. 2002
Fungi	rns-952	GU949593	Leptographium truncatum	GTGCGACAAGAAGTGAATATTAGTAATACGGTGCAATCCCGTTGGGTGTTTTCTCCACCTAACACTATTTACATATGCAACTTAGTAATAAATTGTGTAGAGCTGTAAAGACAATGTAGCCTGCTTTAAATAGCAATGTTGATAATTTATTTATCACCAGGAGCTAGTGTAAGTAAGACAAGGAAAGCGAAAGCGAAATAGCAACGACGCTTCAATTAGTGCACAAAGGAAGGTAATAGGTTTGACATACTAATCTATTAGAGATACCATATTTCCATTGAAGTAAAGCTATTTCCTAAATCTTACGTAAATTGTGCTAATATTTAAACTTGGTAACCCCCAGTGTTCTCAGTAATAAGTTATTATAATTTATTAAAGAGGTAACATATAAAGTTATTA…	Mullineux et al. 2010, Mullineux et al. 2011
Fungi	rns-952	GU949594	Leptographium truncatum	GTGCGACAAGAAGTGAATATTAGTAATACGGTGCAATCCCGTTGGGTGTTTTCTCCACCTAACACTATTTACATATGCAACTTAGTAATAAATTGTGTAGAGCTGTAAAGACAATGTAGCCTGCTTTAAATAGCAATGTTGATAATTTATTTATCACCAGGAGCTAGTGTAAGTAAGACAAGGAAAGCGAAAGCGAAATAGCAACGACGCTTCAATTAGTGCACAAAGGAAGGTAATAGGTTTGACATACTAATCTATTAGAGATACCATATTTCCATTGAAGTAAAGCTATTTCCTAAATCTTACGTAAATTGTGCTAATATTTAAACTTGGTAACCCCCAGTGTTCTCAGTAATAAGTTATTATAATTTATTAAAGAGGTAACATATAAAGTTATTG…	Mullineux et al. 2010, Mullineux et al. 2011
Fungi	rns-952	AF029891	Cryphonectria parasitica	GTGCGACAAGAAGCGGATGTTAGTAATGTGGTGAGATTCCACCAGGTATTTTCTCTATCTGACACTACCTACACATGCAAAGCAGTAATGGTTTGTGTGAAGCTGTAGGGACAATGTAGCCTGCCTTAAATGGTGATGCAGATAAAAAATCTTCAGGAGCTAGTGTAAGTAAGACATGGAAAGCGAAAGTTAAAGTAGCAATGACGCTTCGTAGTACTAGTCATATTGGAAGGTAATAGATTCTACATACTAATCTATTAGAGAAACCACATTTCCAGCGAAGTAAAGCTACTTTCCTAAATCTTATGTAATTTGTGCTAATATTTGAACTTGGTAACTCCTTTATTTTCAGTAATGAGGGCGCAACGTCTTCATTAAAGAGGTAACATATAAGGTTAT…	Mullineux et al. 2011
Fungi	rns-952	GU983685	Leptographium lundbergii	GTGCGACAAGAAGTGAATATTAGTAATACGGTGCAATCCCGTTGGGTGTTTTCTCCACCTAACACTATTTACATATGCAACTTAGTAATAAATTGTGTAGAGCTGTAAAGACAATGTAGCCTGCTTTAAATAGCAATGTTGATAACTTATTTATCACCAGGAGCTAGTGTAAGTAAGACATGGAAAGCGAAAGCGAAATAGCAACGACGCTTCAATTAGTGCACAAAGGAAGGTAATAGGTTTGACATACTAATCTATTAGAGATACCATATTTCCATTGAAGTAAAGCTATTTCCTAAATCTTACGTAAATTGTGCTAATATTTAAACTTGGTAACCCCCAGTGTTCTCAGTAATAAGTTATTATAATTTATTAAAGAGGTAACATATAAAGTTATTA…	Mullineux et al. 2011
Fungi	rns-952	GU983686	Leptographium lundbergii	GTGCGACAAGAAGTGAATATTAGTAATACGGTGCAATCCCGTTGGGTGTTTTCTCCACCTAACACTATTTACATATGCAACTTAGTAATAAATTGTGTAGAGCTGTAAAGACAATGTAGCCTGCTTTAAATAGCAATGTTGATAACTTATTTATCACCAGGAGCTAGTGTAAGTAAGACATGGAAAGCGAAAGCGAAATAGCAACGACGCTTCAATTAGTGCACAAAGGAAGGTAATAGGTTTGACATACTAATCTATTAGAGATACCATATTTCCATTGAAGTAAAGCTATTTCCTAAATCTTACGTAAATTGTGCTAATATTTAAACTTGGTAACCCCCAGTGTTCTCAGTAATAAGTTATTATAATTTATTAAAGAGGTAACATATAAAGTTATTA…	Mullineux et al. 2011
Fungi	rns-952	GU983688	Leptographium lundbergii	GTGCGACAAGAAGTGAATATTAGTAATACGGTGCAATCCCGTTGGGTGTTTTCTCCACCTAACACTATTTACATATGCAACTTAGTAATAAATTGTGTAGAGCTGTAAAGACAATGTAGCCTGCTTTAAATAGCAATGTTGATAACTTATTTATCACCAGGAGCTAGTGTAAGTAAGACATGGAAAGCGAAAGCGAAATAGCAACGACGCTTCAATTAGTGCACAAAGGAAGGTAATAGGTTTGACATACTAATCTATTAGAGATACCATATTTCCATTGAAGTAAAGCTATTTCCTAAATCTTACGTAAATTGTGCTAATATTTAAACTTGGTAACCCCCAGTGTTCTCAGTAATAAGTTATTATAATTTATTAAAGAGGTAACATATAAAGTTATTA…	Mullineux et al. 2011
Fungi	rns-952	GU983690	Leptographium terebrantis	GTGCGACAAGAAGTGAATATTAGTAATACGGTGCAATCCCGTTGGGTGTTTTCTCCACCTAACACTATTTACATATGCAACTTAGTAATAAATTGTGTAGAGCTGTAAAGACAATGTAGCCTGCTTTAAATAGCAATGTTGATAATTTATTTATCACCAGGAGCTAGTGTAAGTAAGACATGGAAAGCGAAAGCGAAATAGCAACGACGCTTCAATTAGTGCACAAAGGAAGGTAATAGGTTTGACATACTAATCTATTAGAGATACCATATTTCCATTGAAGTAAAGCTATTTCCTAAATCTTACGTAAATTGTGCTAATATTTAAACTTGGTAACCCCCAGTGTTCTCAGTAATAAGTTATTATAATTTATTAAAGAGGTAACATATAAAGTTATTA…	Mullineux et al. 2011
Fungi	rns-952	GU983692	Leptographium truncatum	GTGCGACAAGAAGTGAATATTAGTAATACGGTGCAATCCCGTTGGGTGTTTTCTCCACCTAACACTATTTACATATGCAACTTAGTAATAAATTGTGTAGAGCTGTAAAGACAATGTAGCCTGCTTTAAATAGCAATGTTGATAATTTATTTATCACCAGGAGCTAGTGTAAGTAAGACAAGGAAAGCGAAAGCGAAATAGCAACGACGCTTCAATTAGTGCACAAAGGAAGGTAATAGGTTTGACATACTAATCTATTAGAGATACCATATTTCCATTGAAGTAAAGCTATTTCCTAAATCTTACGTAAATTGTGCTAATATTTAAACTTGGTAACCCCCAGTGTTCTCAGTAATAAGTTATTATAATTTATTAAAGAGGTAACATATAAAGTTATTA…	Mullineux et al. 2011
Fungi	rns-952	GU983694	Leptographium truncatum	GTGCGACAAGAAGTGAATATTAGTAATACGGTGCAATCCCGTTGGGTGTTTTCTCCACCTAACACTATTTACATATGCAACTTAGTAATAAATTGTGTAGAGCTGTAAAGACAATGTAGCCTGCTTTAAATAGCAATGTTGATAATTTATTTATCACCAGGAGCTAGTGTAAGTAAGACAAGGAAAGCGAAAGCGAAATAGCAACGACGCTTCAATTAGTGCACAAAGGAAGGTAATAGGTTTGACATACTAATCTATTAGAGATACCATATTTCCATTGAAGTAAAGCTATTTCCTAAATCTTACGTAAATTGTGCTAATATTTAAACTTGGTAACCCCCAGTGTTCTCAGTAATAAGTTATTATAATTTATTAAAGAGGTAACATATAAAGTTATTA…	Mullineux et al. 2011
Fungi	rns-952	GU983695	Leptographium wingfieldii	GTGCGACAAGAAGTGAATATTAGTAATACGGTGCAATCCCGTTGGGTGTTTTCTCCACCTAACACTATTTACATATGCAACTTAGTAATAAATTGTGTAGAGCTGTAAAGACAATGTAGCCTGCTTTAAATAGCAATGTTGATAATTTATTTATCACCAGGAGCTAGTGTAAGTAAGACATGGAAAGCGAAAGCGAAATAGCAACGACGCTTCAATTAGTGCACAAAGGAAGGTAATAGGTTTGACATACTAATCTATTAGAGATACCATATTTCCATTGAAGTAAAGCTATTTCCTAAATCTTACGTAAATTGTGCTAATATTTAAACTTGGTAACCCCCAGTGTTCTCAGTAATAAGTTATTATAATTTATTAAAGAGGTAACATATAAAGTTATTA…	Mullineux et al. 2011
Fungi	rns-952	GU983696	Leptographium wingfieldii	GTGCGACAAGAAGTGAATATTAGTAATACGGTGCAATCCCGTTGGGTGTTTTCTCCACCTAACACTATTTACATATGCAACTTAGTAATAAATTGTGTAGAGCTGTAAAGACAATGTAGCCTGCTTTAAATAGCAATGTTGATAATTTATTTATCACCAGGAGCTAGTGTAAGTAAGACATGGAAAGCGAAAGCGAAATAGCAACGACGCTTCAATTAGTGCACAAAGGAAGGTAATAGGTTTGACATACTAATCTATTAGAGATACCATATTTCCATTGAAGTAAAGCTATTTCCTAAATCTTACGTAAATTGTGCTAATATTTAAACTTGGTAACCCCCAGTGTTCTCAGTAATAAGTTATTATAATTTATTAAAGAGGTAACATATAAAGTTATTA…	Mullineux et al. 2011
Bacteria	rns-1396	FR690945	Candidatus Thiomargarita nelsonii	AAATAAATGCGCCTGGCAGTTTATTAGACTAGGTGGTGAAAATCCATCTATCCGCTTTCGGACGGCGGATATAGGGAAGGATAGGACACGCTCCGTAAGGAAGTGTCTGAAGGATCTGGAACAAATGGTAGTCTCGGCAGAAAAGGGCGTTGTGACTTATGTGTGTACCATAAGGAAGCAACATACCGTAAAGCCCGCTGGGAATGTCAGAAATAGCCTAATAAATGACCCAGGGATATCCTGTTAGTTAAGAGAACTAGTAAGCGACTAACAGGAAGTCAGCAGATTCGTAGTAGCCGATACGTCGGCAAAGGATGAAACCTATGAGAGAAATCTCACCTGAGAATATTTCAGGCTTTGTCGTAGGTGAAGGATGCTTTTATGTGGAAAGTGGTAAAG…	Salman et al. 2012
